# Supplementary material for: 5-Hydr­oxy-1-(3-hydr­oxy-2-naphtho­yl)-3,5-dimethyl-2-pyrazoline
Source: Acta Crystallogr Sect E Struct Rep Online. 2008 Jul 31;64(Pt 8):o1629. doi: 10.1107/S1600536808023027 (PMC2962119; doi:10.1107/S1600536808023027)
Supplement: Supplementary file 1 [file e-64-o1629-sup1.cif]

##############################################################################
###                                                                        ###
###        Electronic paper (Acta Crystallographica Section E)             ###
###                                                                        ###
##############################################################################
#                                                                            #
# This CIF contains the data in a paper accepted for publication in Acta     #
# Crystallographica Section E. It conforms to the requirements of Notes      #
# for Authors for Section E, and has been peer reviewed under the auspices   #
# of the IUCr Commission on Journals.                                        #
#                                                                            #
# Full details of the Crystallographic Information File format               #
# are given in the paper "The Crystallographic Information File (CIF):       #
# a New Standard Archive File for Crystallography" by S. R. Hall, F. H.      #
# Allen and I. D. Brown [Acta Cryst. (1991), A47, 655-685].                  #
#                                                                            #
# The current version of the core CIF dictionary is obtainable from          #
# ftp://ftp.iucr.org/pub/cif_core.dic. The current version number is 2.4.    #
#                                                                            #
# Software is freely available for graphical display of the structure(s) in  #
# this CIF.  For information consult the CIF home page http://www.iucr.org/  #
# cif/home.html                                                              #
#                                                                            #
# This file may be used for bona fide research purposes within the           #
# scientific community so long as proper attribution is given to the journal # 
# article from which it was obtained.                                        #
#                                                                            #
##############################################################################
                                             
data_I
_audit_creation_method     SHELXL97
_chemical_name_systematic
;
5-Hydroxy-1-(3-hydroxy-2-naphthoyl)-3,5-dimethyl-2-pyrazoline
;
_chemical_name_common     ?
_chemical_formula_moiety     'C16 H16 N2 O3'
_chemical_formula_sum     'C16 H16 N2 O3'
_chemical_formula_iupac     'C16 H16 N2 O3'
_chemical_formula_weight     284.31
_chemical_melting_point     ?
_symmetry_cell_setting     monoclinic
_symmetry_space_group_name_H-M     'P 21/c'
loop_
    _symmetry_equiv_pos_as_xyz
    'x, y, z'
    '-x, y+1/2, -z+1/2'
    '-x, -y, -z'
    'x, -y-1/2, z-1/2'
_cell_length_a     12.368(6)
_cell_length_b     7.428(4)
_cell_length_c     17.041(9)
_cell_angle_alpha     90.00
_cell_angle_beta     109.331(7)
_cell_angle_gamma     90.00
_cell_volume     1477.3(13)
_cell_formula_units_Z     4
_cell_measurement_reflns_used     2043
_cell_measurement_theta_min     2.533
_cell_measurement_theta_max     22.967
_cell_measurement_temperature     298(2)
_exptl_crystal_description     block
_exptl_crystal_colour     yellow
_exptl_crystal_size_max     0.64
_exptl_crystal_size_mid     0.57
_exptl_crystal_size_min     0.39
_exptl_crystal_density_diffrn     1.278
_exptl_crystal_density_meas     ?
_exptl_crystal_density_method     'not measured'
_exptl_crystal_F_000     600
_exptl_absorpt_coefficient_mu     0.090
_exptl_absorpt_correction_type     multi-scan
_exptl_absorpt_process_details     '(SADABS; Sheldrick, 1996)'
_exptl_absorpt_correction_T_min     0.9449
_exptl_absorpt_correction_T_max     0.9659
_exptl_special_details
;
;
_diffrn_ambient_temperature     298(2)
_diffrn_radiation_type     MoK\a
_diffrn_radiation_wavelength     0.71073
_diffrn_radiation_source     'fine-focus sealed tube'
_diffrn_radiation_monochromator     graphite
_diffrn_measurement_device_type     'Bruker SMART 1000 CCD area-detector'
_diffrn_measurement_method     '\f and \w'
_diffrn_detector_area_resol_mean     ?
_diffrn_reflns_number     7363
_diffrn_reflns_av_R_equivalents     0.0418
_diffrn_reflns_av_sigmaI/netI     0.0443
_diffrn_reflns_theta_min     2.56
_diffrn_reflns_theta_max     25.01
_diffrn_reflns_theta_full     25.01
_diffrn_measured_fraction_theta_max     0.995
_diffrn_measured_fraction_theta_full     0.995
_diffrn_reflns_limit_h_min     -12
_diffrn_reflns_limit_h_max     14
_diffrn_reflns_limit_k_min     -8
_diffrn_reflns_limit_k_max     8
_diffrn_reflns_limit_l_min     -20
_diffrn_reflns_limit_l_max     19
_diffrn_standards_number     ?
_diffrn_standards_interval_count     ?
_diffrn_standards_interval_time     ?
_diffrn_standards_decay_%     ?
_refine_special_details
;
Refinement of <i>F</i>^2^ against ALL reflections. The weighted <i>R</i>-factor
<i>wR</i> and goodness of fit <i>S</i> are based on <i>F</i>^2^, conventional
<i>R</i>-factors <i>R</i> are based on <i>F</i>, with <i>F</i> set to zero for
negative <i>F</i>^2^. The threshold expression of <i>F</i>^2^ >
\s(<i>F</i>^2^) is used only for calculating <i>R</i>-factors(gt) <i>etc</i>.
and is not relevant to the choice of reflections for refinement.
<i>R</i>-factors based on <i>F</i>^2^ are statistically about twice as large
as those based on <i>F</i>, and <i>R</i>- factors based on ALL data will be
even larger.
;
_reflns_number_total     2588
_reflns_number_gt     1627
_reflns_threshold_expression     I>2\s(I)
_refine_ls_structure_factor_coef     Fsqd
_refine_ls_matrix_type     full
_refine_ls_R_factor_all     0.0802
_refine_ls_R_factor_gt     0.0436
_refine_ls_wR_factor_gt     0.1054
_refine_ls_wR_factor_ref     0.1298
_refine_ls_goodness_of_fit_ref     1.001
_refine_ls_restrained_S_all     1.001
_refine_ls_number_reflns     2588
_refine_ls_number_parameters     190
_refine_ls_number_restraints     0
_refine_ls_hydrogen_treatment     constr
_refine_ls_weighting_scheme     calc
_refine_ls_weighting_details
       'calc w = 1/[\s^2^(Fo^2^)+(0.0553P)^2^+0.3243P] where P=(Fo^2^+2Fc^2^)/3'
_atom_sites_solution_hydrogens     geom
_atom_sites_solution_primary     direct
_atom_sites_solution_secondary     difmap
_refine_ls_shift/su_max     0.000
_refine_ls_shift/su_mean     0.000
_refine_diff_density_max     0.147
_refine_diff_density_min     -0.182
_refine_ls_extinction_method     none
_refine_ls_extinction_coef     ?
loop_
    _atom_type_symbol
    _atom_type_description
    _atom_type_scat_dispersion_real
    _atom_type_scat_dispersion_imag
    _atom_type_scat_source
    'C' 'C' 0.0033 0.0016
                         'International Tables Vol C Tables 4.2.6.8 and 6.1.1.4'
    'H' 'H' 0.0000 0.0000
                         'International Tables Vol C Tables 4.2.6.8 and 6.1.1.4'
    'N' 'N' 0.0061 0.0033
                         'International Tables Vol C Tables 4.2.6.8 and 6.1.1.4'
    'O' 'O' 0.0106 0.0060
                         'International Tables Vol C Tables 4.2.6.8 and 6.1.1.4'
_computing_data_collection     'SMART (Siemens, 1996)'
_computing_cell_refinement     'SAINT (Siemens, 1996)'
_computing_data_reduction     'SAINT (Siemens, 1996)'
_computing_structure_solution     'SHELXS97 (Sheldrick, 2008)'
_computing_structure_refinement     'SHELXL97 (Sheldrick, 2008)'
_computing_molecular_graphics     'SHELXTL (Sheldrick, 2008)'
_computing_publication_material     'SHELXTL (Sheldrick, 2008)'
loop_
    _atom_site_type_symbol
    _atom_site_label
    _atom_site_fract_x
    _atom_site_fract_y
    _atom_site_fract_z
    _atom_site_U_iso_or_equiv
    _atom_site_adp_type
    _atom_site_calc_flag
    _atom_site_refinement_flags
    _atom_site_occupancy
    _atom_site_disorder_assembly
    _atom_site_disorder_group
    N N1 -0.04413(13) 0.2580(2) 0.17142(9) 0.0490(5) Uani d . 1 . .
    N N2 -0.01893(14) 0.2214(2) 0.25642(10) 0.0518(5) Uani d . 1 . .
    O O1 -0.00569(12) 0.2318(2) 0.05376(8) 0.0685(5) Uani d . 1 . .
    O O2 0.18079(13) 0.1067(2) 0.04814(9) 0.0751(5) Uani d . 1 . .
    H H2 0.1117 0.1265 0.0322 0.113 Uiso calc R 1 . .
    O O3 -0.21475(12) 0.1233(2) 0.08086(9) 0.0660(5) Uani d . 1 . .
    H H3 -0.1868 0.1116 0.0437 0.099 Uiso calc R 1 . .
    C C1 0.03222(17) 0.2371(3) 0.13121(12) 0.0492(5) Uani d . 1 . .
    C C2 0.15776(16) 0.2220(3) 0.17539(12) 0.0459(5) Uani d . 1 . .
    C C3 0.22724(19) 0.1534(3) 0.12957(13) 0.0547(6) Uani d . 1 . .
    C C4 0.34226(19) 0.1307(3) 0.16761(15) 0.0650(6) Uani d . 1 . .
    H H4 0.3857 0.0837 0.1372 0.078 Uiso calc R 1 . .
    C C5 0.39654(18) 0.1758(3) 0.25100(15) 0.0585(6) Uani d . 1 . .
    C C6 0.5152(2) 0.1459(4) 0.29304(19) 0.0809(8) Uani d . 1 . .
    H H6 0.5599 0.0937 0.2648 0.097 Uiso calc R 1 . .
    C C7 0.5633(2) 0.1923(4) 0.3733(2) 0.0918(9) Uani d . 1 . .
    H H7 0.6409 0.1707 0.3998 0.110 Uiso calc R 1 . .
    C C8 0.4998(2) 0.2720(4) 0.41801(17) 0.0803(8) Uani d . 1 . .
    H H8 0.5351 0.3034 0.4735 0.096 Uiso calc R 1 . .
    C C9 0.38560(18) 0.3038(3) 0.38005(14) 0.0639(6) Uani d . 1 . .
    H H9 0.3434 0.3579 0.4097 0.077 Uiso calc R 1 . .
    C C10 0.33104(16) 0.2550(3) 0.29614(13) 0.0510(5) Uani d . 1 . .
    C C11 0.21191(16) 0.2757(3) 0.25610(12) 0.0478(5) Uani d . 1 . .
    H H11 0.1685 0.3277 0.2854 0.057 Uiso calc R 1 . .
    C C12 -0.19627(19) 0.4480(3) 0.07493(14) 0.0704(7) Uani d . 1 . .
    H H12A -0.1643 0.5503 0.1092 0.106 Uiso calc R 1 . .
    H H12B -0.2778 0.4624 0.0510 0.106 Uiso calc R 1 . .
    H H12C -0.1634 0.4385 0.0314 0.106 Uiso calc R 1 . .
    C C13 -0.17009(16) 0.2794(3) 0.12726(12) 0.0512(5) Uani d . 1 . .
    C C14 -0.21392(17) 0.2823(3) 0.20069(12) 0.0561(6) Uani d . 1 . .
    H H14A -0.2422 0.4008 0.2078 0.067 Uiso calc R 1 . .
    H H14B -0.2750 0.1952 0.1932 0.067 Uiso calc R 1 . .
    C C15 -0.11177(18) 0.2339(3) 0.27323(12) 0.0503(5) Uani d . 1 . .
    C C16 -0.1148(2) 0.2027(4) 0.35844(13) 0.0700(7) Uani d . 1 . .
    H H16A -0.0392 0.1736 0.3948 0.105 Uiso calc R 1 . .
    H H16B -0.1658 0.1048 0.3576 0.105 Uiso calc R 1 . .
    H H16C -0.1413 0.3096 0.3780 0.105 Uiso calc R 1 . .
loop_
    _atom_site_aniso_label
    _atom_site_aniso_U_11
    _atom_site_aniso_U_22
    _atom_site_aniso_U_33
    _atom_site_aniso_U_12
    _atom_site_aniso_U_13
    _atom_site_aniso_U_23
    N1 0.0456(9) 0.0637(12) 0.0350(9) 0.0036(8) 0.0099(7) -0.0026(8)
    N2 0.0550(10) 0.0632(12) 0.0363(9) 0.0032(9) 0.0139(8) -0.0016(8)
    O1 0.0661(10) 0.1004(14) 0.0375(9) 0.0037(9) 0.0149(7) -0.0036(8)
    O2 0.0795(11) 0.0951(13) 0.0596(10) -0.0029(10) 0.0349(8) -0.0186(9)
    O3 0.0613(9) 0.0802(12) 0.0583(9) -0.0128(8) 0.0220(7) -0.0254(8)
    C1 0.0543(12) 0.0527(13) 0.0402(12) -0.0009(10) 0.0149(10) -0.0026(10)
    C2 0.0477(11) 0.0455(12) 0.0458(12) -0.0003(9) 0.0172(9) 0.0000(9)
    C3 0.0618(14) 0.0525(14) 0.0552(14) -0.0047(11) 0.0264(11) -0.0050(11)
    C4 0.0583(14) 0.0659(16) 0.0843(18) 0.0027(12) 0.0418(13) -0.0087(13)
    C5 0.0487(12) 0.0512(14) 0.0780(16) -0.0018(10) 0.0241(11) 0.0009(12)
    C6 0.0516(15) 0.083(2) 0.111(2) 0.0078(13) 0.0310(15) -0.0011(17)
    C7 0.0461(14) 0.110(2) 0.109(2) 0.0047(15) 0.0115(16) 0.006(2)
    C8 0.0534(15) 0.092(2) 0.0789(18) -0.0047(14) 0.0001(13) 0.0033(15)
    C9 0.0519(13) 0.0683(16) 0.0643(15) -0.0033(11) 0.0095(11) -0.0032(12)
    C10 0.0463(12) 0.0437(13) 0.0617(14) -0.0021(9) 0.0159(10) 0.0017(10)
    C11 0.0467(11) 0.0460(12) 0.0518(12) 0.0014(9) 0.0177(9) -0.0011(10)
    C12 0.0645(14) 0.0791(18) 0.0578(14) 0.0139(13) 0.0072(11) 0.0067(13)
    C13 0.0442(11) 0.0611(14) 0.0422(12) 0.0014(10) 0.0059(9) -0.0105(10)
    C14 0.0513(12) 0.0642(15) 0.0525(13) 0.0044(10) 0.0169(10) -0.0115(11)
    C15 0.0556(13) 0.0515(13) 0.0450(12) 0.0024(10) 0.0184(10) -0.0088(10)
    C16 0.0845(17) 0.0810(18) 0.0526(14) 0.0132(14) 0.0337(12) -0.0003(12)
_geom_special_details
;
All e.s.d.'s (except the e.s.d. in the dihedral angle between two l.s. planes)
are estimated using the full covariance matrix. The cell e.s.d.'s are taken
into account individually in the estimation of e.s.d.'s in distances, angles
and torsion angles; correlations between e.s.d.'s in cell parameters are only
used when they are defined by crystal symmetry. An approximate (isotropic)
treatment of cell e.s.d.'s is used for estimating e.s.d.'s involving l.s.
planes.
;
loop_
    _geom_bond_atom_site_label_1
    _geom_bond_atom_site_label_2
    _geom_bond_site_symmetry_2
    _geom_bond_distance
    _geom_bond_publ_flag
    N1 C1 . 1.347(3) ?
    N1 N2 . 1.404(2) ?
    N1 C13 . 1.497(3) ?
    N2 C15 . 1.276(3) ?
    O1 C1 . 1.246(2) ?
    O2 C3 . 1.360(2) ?
    O2 H2 . 0.8200 ?
    O3 C13 . 1.409(2) ?
    O3 H3 . 0.8200 ?
    C1 O1 1 1.246(2) ?
    C1 C2 . 1.489(3) ?
    C2 C11 . 1.375(3) ?
    C2 C3 . 1.432(3) ?
    C3 C4 . 1.365(3) ?
    C4 C5 . 1.397(3) ?
    C4 H4 . 0.9300 ?
    C5 C10 . 1.416(3) ?
    C5 C6 . 1.421(3) ?
    C6 C7 . 1.344(4) ?
    C6 H6 . 0.9300 ?
    C7 C8 . 1.393(4) ?
    C7 H7 . 0.9300 ?
    C8 C9 . 1.366(3) ?
    C8 H8 . 0.9300 ?
    C9 C10 . 1.412(3) ?
    C9 H9 . 0.9300 ?
    C10 C11 . 1.412(3) ?
    C11 H11 . 0.9300 ?
    C12 C13 . 1.509(3) ?
    C12 H12A . 0.9600 ?
    C12 H12B . 0.9600 ?
    C12 H12C . 0.9600 ?
    C13 C14 . 1.520(3) ?
    C14 C15 . 1.490(3) ?
    C14 H14A . 0.9700 ?
    C14 H14B . 0.9700 ?
    C15 C16 . 1.483(3) ?
    C16 H16A . 0.9600 ?
    C16 H16B . 0.9600 ?
    C16 H16C . 0.9600 ?
loop_
    _geom_angle_atom_site_label_1
    _geom_angle_atom_site_label_2
    _geom_angle_atom_site_label_3
    _geom_angle_site_symmetry_1
    _geom_angle_site_symmetry_3
    _geom_angle
    _geom_angle_publ_flag
    C1 N1 N2 . . 123.32(16) ?
    C1 N1 C13 . . 122.99(16) ?
    N2 N1 C13 . . 112.21(15) ?
    C15 N2 N1 . . 107.99(16) ?
    C3 O2 H2 . . 109.5 ?
    C13 O3 H3 . . 109.5 ?
    O1 C1 N1 . . 117.46(18) ?
    O1 C1 C2 . . 119.79(18) ?
    N1 C1 C2 . . 122.75(17) ?
    C11 C2 C3 . . 117.85(18) ?
    C11 C2 C1 . . 124.41(18) ?
    C3 C2 C1 . . 117.69(18) ?
    O2 C3 C4 . . 118.35(19) ?
    O2 C3 C2 . . 121.35(19) ?
    C4 C3 C2 . . 120.3(2) ?
    C3 C4 C5 . . 121.9(2) ?
    C3 C4 H4 . . 119.1 ?
    C5 C4 H4 . . 119.1 ?
    C4 C5 C10 . . 118.92(19) ?
    C4 C5 C6 . . 122.9(2) ?
    C10 C5 C6 . . 118.1(2) ?
    C7 C6 C5 . . 120.6(2) ?
    C7 C6 H6 . . 119.7 ?
    C5 C6 H6 . . 119.7 ?
    C6 C7 C8 . . 121.7(2) ?
    C6 C7 H7 . . 119.1 ?
    C8 C7 H7 . . 119.1 ?
    C9 C8 C7 . . 119.7(3) ?
    C9 C8 H8 . . 120.1 ?
    C7 C8 H8 . . 120.1 ?
    C8 C9 C10 . . 120.5(2) ?
    C8 C9 H9 . . 119.7 ?
    C10 C9 H9 . . 119.7 ?
    C9 C10 C11 . . 122.3(2) ?
    C9 C10 C5 . . 119.29(19) ?
    C11 C10 C5 . . 118.4(2) ?
    C2 C11 C10 . . 122.45(19) ?
    C2 C11 H11 . . 118.8 ?
    C10 C11 H11 . . 118.8 ?
    C13 C12 H12A . . 109.5 ?
    C13 C12 H12B . . 109.5 ?
    H12A C12 H12B . . 109.5 ?
    C13 C12 H12C . . 109.5 ?
    H12A C12 H12C . . 109.5 ?
    H12B C12 H12C . . 109.5 ?
    O3 C13 N1 . . 110.11(16) ?
    O3 C13 C12 . . 112.56(17) ?
    N1 C13 C12 . . 111.68(18) ?
    O3 C13 C14 . . 107.04(18) ?
    N1 C13 C14 . . 100.54(15) ?
    C12 C13 C14 . . 114.20(19) ?
    C15 C14 C13 . . 104.14(17) ?
    C15 C14 H14A . . 110.9 ?
    C13 C14 H14A . . 110.9 ?
    C15 C14 H14B . . 110.9 ?
    C13 C14 H14B . . 110.9 ?
    H14A C14 H14B . . 108.9 ?
    N2 C15 C16 . . 121.66(19) ?
    N2 C15 C14 . . 114.22(18) ?
    C16 C15 C14 . . 124.1(2) ?
    C15 C16 H16A . . 109.5 ?
    C15 C16 H16B . . 109.5 ?
    H16A C16 H16B . . 109.5 ?
    C15 C16 H16C . . 109.5 ?
    H16A C16 H16C . . 109.5 ?
    H16B C16 H16C . . 109.5 ?
loop_
    _geom_hbond_atom_site_label_D
    _geom_hbond_atom_site_label_H
    _geom_hbond_atom_site_label_A
    _geom_hbond_site_symmetry_A
    _geom_hbond_distance_DH
    _geom_hbond_distance_HA
    _geom_hbond_distance_DA
    _geom_hbond_angle_DHA
    O2 H2 O1 1 0.82 1.79 2.518(2) 146.9
    O3 H3 O1 1 0.82 2.36 2.888(2) 122.4
    O3 H3 O2 3 0.82 2.27 2.922(2) 136.5
    C9 H9 O3 2 0.93 2.57 3.388(3) 146.7
data_global
_journal_date_recd_electronic     2008-07-08
_journal_date_accepted     2008-07-22
_journal_name_full     'Acta Crystallographica, Section E'
_journal_year     2008
_journal_volume     64
_journal_issue      8
_journal_page_first     o1629
_journal_page_last     o1629
_journal_paper_category     QO
_journal_coeditor_code     CV2430
_publ_contact_author_name     'Professor Dacheng Li'
_publ_contact_author_address
;
College of Chemistry and Chemical Engineering
Liaocheng University
Shandong 252059
People's Republic of China
;
_publ_contact_author_email     lidacheng@lcu.edu.cn
_publ_contact_author_fax     '86 635 8186709'
_publ_contact_author_phone     '86 635 8239121'
_publ_section_title
;
5-Hydroxy-1-(3-hydroxy-2-naphthoyl)-3,5-dimethyl-2-pyrazoline
;
loop_
    _publ_author_name
    _publ_author_address
    'Yuting Chen'
;
Department of Chemistry
Dezhou University
Dezhou 253023
People's Republic of China
and College of Chemistry and Chemical Engineering
Liaocheng University
Liaocheng 252059
People's Republic of China
;
    'Da-Cheng Li'
;
College of Chemistry and Chemical Engineering
Liaocheng University
Liaocheng 252059
People's Republic of China
;
    'Yuehua Zhu'
;
School of Material Science and Engineering
Liaocheng University
Liaocheng 252059
People's Republic of China
;
    'Da-Qi Wang'
;
College of Chemistry and Chemical Engineering
Liaocheng University
Liaocheng 252059
People's Republic of China
;
