# Supplementary material for: 5-Hydr­oxy-1-(3-hydr­oxy-2-naphtho­yl)-3,5-dimethyl-2-pyrazoline
Source: Acta Crystallogr Sect E Struct Rep Online. 2008 Jul 31;64(Pt 8):o1629. doi: 10.1107/S1600536808023027 (PMC2962119; doi:10.1107/S1600536808023027)
Supplement: Supplementary file 2 [file e-64-o1629-Isup2.hkl]

# 
# h,k,l, Fc-squared, Fo-squared, sigma(Fo-squared) and status flag 
# 
data_I
_shelx_title ' 051028d in P2(1)/c' 
_shelx_refln_list_code          4 
_shelx_F_calc_maximum      232.74 
_exptl_crystal_F_000       600.00 
_reflns_d_resolution_high  0.8406 
 
loop_ 
 _symmetry_equiv_pos_as_xyz 
 'x, y, z' 
 '-x, y+1/2, -z+1/2' 
 '-x, -y, -z' 
 'x, -y-1/2, z-1/2' 
 
_cell_length_a    12.3677 
_cell_length_b     7.4280 
_cell_length_c    17.0414 
_cell_angle_alpha  90.000 
_cell_angle_beta  109.331 
_cell_angle_gamma  90.000 
 
_shelx_F_squared_multiplier     1.000 
 
loop_ 
 _refln_index_h 
 _refln_index_k 
 _refln_index_l 
 _refln_F_squared_calc 
 _refln_F_squared_meas 
 _refln_F_squared_sigma 
 _refln_observed_status 
   2   0   0       24.52       24.60      3.74 o 
   3   0   0     3882.29     3849.68     95.80 o 
   4   0   0     1147.77     1272.99     32.57 o 
   5   0   0     8624.21     8801.03    242.53 o 
   6   0   0     3226.82     3711.31     93.25 o 
   7   0   0      540.58      597.37     16.52 o 
   8   0   0       13.61        7.44      1.21 o 
   9   0   0      105.94      110.38      4.07 o 
  10   0   0      193.81      200.72     12.03 o 
  11   0   0       93.47       83.01      9.15 o 
  12   0   0        0.62        1.28      4.28 o 
  13   0   0       17.60       24.12      6.36 o 
   1   1   0      112.97      127.62      4.14 o 
   2   1   0     7798.61     7078.80    145.12 o 
   3   1   0      639.89      655.07     25.42 o 
   4   1   0        8.88        7.99      0.60 o 
   5   1   0     2809.97     3059.35     43.58 o 
   6   1   0      344.68      354.76      5.85 o 
   7   1   0       64.05       63.66      1.78 o 
   8   1   0        9.39       12.83      2.04 o 
   9   1   0       15.15       10.39      1.55 o 
  10   1   0       43.85       57.31      3.94 o 
  11   1   0       60.33       66.38      7.97 o 
  12   1   0       89.86       80.36      6.25 o 
  13   1   0        9.05        9.51      3.65 o 
   0   2   0    54169.68    53480.71   1930.53 o 
   1   2   0     3510.78     3734.45     96.06 o 
   2   2   0     4008.18     3890.51     71.24 o 
   3   2   0      383.73      387.67      9.20 o 
   4   2   0      361.68      332.09     14.65 o 
   5   2   0      722.24      720.81     16.31 o 
   6   2   0      596.43      681.89     15.76 o 
   7   2   0        9.89        5.42      1.63 o 
   8   2   0      182.38      185.92      7.18 o 
   9   2   0       39.63       42.42      4.47 o 
  10   2   0       14.03       19.68      2.83 o 
  11   2   0       87.77       78.70      4.03 o 
  12   2   0        0.10       -0.26      3.34 o 
  13   2   0        0.53       -0.14      3.74 o 
   1   3   0        0.39        5.03      3.72 o 
   2   3   0      737.03      755.22     16.89 o 
   3   3   0      776.94      757.75     12.77 o 
   4   3   0      188.11      166.60      6.37 o 
   5   3   0       24.34       18.23      2.23 o 
   6   3   0       44.51       48.05      3.18 o 
   7   3   0        1.23        0.37      1.84 o 
   8   3   0       43.18       54.17      3.95 o 
   9   3   0       16.98       16.66      2.97 o 
  10   3   0        0.89        0.02      1.92 o 
  11   3   0        1.08       -0.55      2.17 o 
  12   3   0       52.86       64.74      4.69 o 
  13   3   0        2.17       -3.34      3.72 o 
   0   4   0     1505.25     1629.77     61.72 o 
   1   4   0     1854.68     1812.91     55.60 o 
   2   4   0     1194.20     1167.25     29.33 o 
   3   4   0      367.61      357.63      7.60 o 
   4   4   0       39.17       36.07      3.59 o 
   5   4   0        5.76        3.14      3.03 o 
   6   4   0      177.22      169.75      6.15 o 
   7   4   0      133.08      148.63      8.26 o 
   8   4   0        1.52       -1.05      2.08 o 
   9   4   0        0.01       -2.06      2.06 o 
  10   4   0        0.78       -2.06      2.06 o 
  11   4   0        2.85       -0.20      2.36 o 
  12   4   0        0.10       -2.31      2.31 o 
   1   5   0       93.80       84.55      4.52 o 
   2   5   0       58.81       60.36      2.80 o 
   3   5   0       43.63       50.22      4.81 o 
   4   5   0        0.09        0.18      2.09 o 
   5   5   0        1.63       -1.16      2.18 o 
   6   5   0       59.03       55.26      7.86 o 
   7   5   0       29.18       19.33      3.27 o 
   8   5   0        7.09        7.97      3.20 o 
   9   5   0        1.80       -1.45      2.20 o 
  10   5   0        0.11       -0.85      2.32 o 
  11   5   0        5.02        6.20      2.95 o 
   0   6   0      363.87      388.39     17.06 o 
   1   6   0      423.59      423.96     12.68 o 
   2   6   0        9.62       13.99      3.55 o 
   3   6   0        6.16        5.90      3.17 o 
   4   6   0       27.68       21.13      4.10 o 
   5   6   0        2.36        2.68      2.91 o 
   6   6   0      136.95      148.83     10.94 o 
   7   6   0        0.09        1.55      3.51 o 
   8   6   0       19.30       26.39      3.81 o 
   9   6   0        6.10        0.20      2.83 o 
  10   6   0        0.10       -0.11      2.99 o 
   1   7   0        1.61        2.41      2.73 o 
   2   7   0        0.22       -1.15      2.45 o 
   3   7   0       13.25        6.67      3.76 o 
   4   7   0        1.52       -1.29      2.59 o 
   5   7   0       18.38       19.57      3.67 o 
   6   7   0       11.01       15.33      4.37 o 
   7   7   0       60.88       80.11      5.94 o 
   8   7   0        4.08       -0.57      3.15 o 
   1   8   0       24.45       30.22      4.75 o 
   2   8   0        0.00       -3.03      3.03 o 
   3   8   0        8.30        2.34      3.36 o 
   4   8   0       13.31       12.40      3.79 o 
   5   8   0        5.84        3.64      3.30 o 
 -14   1   1        0.00       -0.33      3.59 o 
 -13   1   1        7.45       13.61      4.12 o 
 -12   1   1        0.39       -2.09      2.99 o 
 -11   1   1       28.27       25.41      4.09 o 
 -10   1   1        0.00       -1.71      1.71 o 
  -9   1   1        0.42       -1.48      1.48 o 
  -8   1   1       19.27       19.78      2.30 o 
  -7   1   1       86.98       83.24      3.34 o 
  -6   1   1      280.86      305.80      6.00 o 
  -5   1   1        4.08        1.88      0.62 o 
  -4   1   1        0.46        0.54      0.63 o 
  -3   1   1      168.68      153.99      4.07 o 
  -2   1   1      448.76      437.41      9.56 o 
  -1   1   1      711.53      699.92     20.69 o 
   0   1   1      961.87     1016.58     21.10 o 
   1   1   1      435.93      425.68      7.85 o 
   2   1   1      357.67      340.73      7.71 o 
   3   1   1      124.35      125.33      2.94 o 
   4   1   1       23.93       23.75      1.50 o 
   5   1   1      692.49      753.14     12.45 o 
   6   1   1       35.01       37.86      2.08 o 
   7   1   1       86.02       82.71      2.06 o 
   8   1   1        0.58        0.95      1.08 o 
   9   1   1       16.20       16.67      1.84 o 
  10   1   1        1.86        0.88      2.53 o 
  11   1   1        2.81        1.03      2.79 o 
  12   1   1        0.13       -1.01      4.15 o 
  13   1   1        0.39       -3.25      3.25 o 
 -13   2   1        8.61        6.19      4.09 o 
 -12   2   1        0.44        0.89      3.26 o 
 -11   2   1        1.01       -0.14      2.23 o 
 -10   2   1       14.77       11.86      2.59 o 
  -9   2   1       21.17       23.11      2.91 o 
  -8   2   1       11.08       12.92      3.20 o 
  -7   2   1       96.92      105.26      4.09 o 
  -6   2   1        2.21        0.16      1.26 o 
  -5   2   1      337.43      351.98      8.88 o 
  -4   2   1      268.42      257.65      6.77 o 
  -3   2   1      406.33      362.66     10.72 o 
  -2   2   1       97.06       92.27      3.80 o 
  -1   2   1     4194.59     3983.68    110.31 o 
   0   2   1     6030.37     5889.27    241.22 o 
   1   2   1     1318.66     1326.29     27.94 o 
   2   2   1      436.60      420.45      8.34 o 
   3   2   1      131.19      106.97      3.96 o 
   4   2   1      181.08      183.89     10.38 o 
   5   2   1      117.07      146.96      4.82 o 
   6   2   1       41.49       46.69      2.85 o 
   7   2   1       64.07       62.46      2.72 o 
   8   2   1       59.02       62.90      3.11 o 
   9   2   1       20.65       15.51      2.02 o 
  10   2   1       13.10       14.40      2.07 o 
  11   2   1       17.39       14.98      2.67 o 
  12   2   1       17.57       17.56      4.57 o 
  13   2   1        0.93        0.01      3.44 o 
 -13   3   1        9.00        8.11      4.17 o 
 -12   3   1       10.69       12.87      3.00 o 
 -11   3   1       59.87       84.12      6.99 o 
 -10   3   1        5.38        3.42      2.55 o 
  -9   3   1        2.54       -2.01      2.01 o 
  -8   3   1       77.60       72.28      3.94 o 
  -7   3   1      166.35      149.55      5.56 o 
  -6   3   1      318.30      313.65     19.87 o 
  -5   3   1       61.40       56.79      3.15 o 
  -4   3   1       79.81       79.88      3.37 o 
  -3   3   1      151.26      131.78      4.08 o 
  -2   3   1      793.84      795.47     14.86 o 
  -1   3   1       74.53       82.68      2.89 o 
   0   3   1     1527.58     1664.50     43.93 o 
   1   3   1        0.90        0.16      0.95 o 
   2   3   1      278.81      274.16      9.78 o 
   3   3   1       44.68       40.56      2.00 o 
   4   3   1       92.71       90.79      3.75 o 
   5   3   1      691.12      696.42     16.39 o 
   6   3   1        6.68        6.91      1.83 o 
   7   3   1       75.80       71.55      3.11 o 
   8   3   1        3.31       -1.53      1.53 o 
   9   3   1        2.77        0.17      1.74 o 
  10   3   1       18.52       22.84      2.53 o 
  11   3   1       14.78       16.51      2.50 o 
  12   3   1        6.84        6.01      2.85 o 
 -12   4   1        8.58        7.70      3.05 o 
 -11   4   1        0.03       -2.47      2.47 o 
 -10   4   1        3.30       -1.25      2.54 o 
  -9   4   1        0.79       -3.38      3.38 o 
  -8   4   1       27.09       26.76      4.71 o 
  -7   4   1      184.32      196.88     12.85 o 
  -6   4   1        3.95        1.24      1.91 o 
  -5   4   1        5.35        1.87      1.71 o 
  -4   4   1        0.21       -0.33      1.15 o 
  -3   4   1       39.00       48.11      7.10 o 
  -2   4   1      418.00      404.94      8.57 o 
  -1   4   1       15.24       23.96      2.25 o 
   0   4   1      368.45      511.38    199.46 o 
   1   4   1      216.95      204.35      7.28 o 
   2   4   1      213.09      207.97      6.12 o 
   3   4   1      293.08      288.30     11.08 o 
   4   4   1        8.33       15.14      2.59 o 
   5   4   1        6.46        6.94      1.95 o 
   6   4   1       11.23       17.36      5.19 o 
   7   4   1       61.15       62.48      3.59 o 
   8   4   1       43.98       41.94      3.25 o 
   9   4   1       25.32       28.87      2.99 o 
  10   4   1        0.13       -2.16      2.16 o 
  11   4   1        0.53       -2.11      2.14 o 
  12   4   1        0.06        1.14      2.45 o 
 -11   5   1       15.45       15.10      3.35 o 
 -10   5   1       10.40        7.92      3.44 o 
  -9   5   1       23.73       21.89      3.77 o 
  -8   5   1      161.66      152.03     12.85 o 
  -7   5   1       16.72       18.42      3.82 o 
  -6   5   1       17.58       21.60      3.88 o 
  -5   5   1       19.85       19.31      3.42 o 
  -4   5   1       19.11       14.98      3.39 o 
  -3   5   1       34.08       36.56      5.97 o 
  -2   5   1      289.91      295.36      7.04 o 
  -1   5   1       45.36       41.80      2.93 o 
   0   5   1       77.51       72.33      3.32 o 
   1   5   1       14.75       13.68      1.81 o 
   2   5   1       62.92       62.90      3.65 o 
   3   5   1      281.80      283.76     10.49 o 
   4   5   1      136.09      127.09      5.02 o 
   5   5   1        3.61        3.43      2.81 o 
   6   5   1        9.75        9.18      2.30 o 
   7   5   1        2.71        3.23      2.29 o 
   8   5   1        4.61        3.04      2.21 o 
   9   5   1        3.23       -0.13      2.16 o 
  10   5   1       20.50       21.22      3.35 o 
  11   5   1        0.18        1.23      2.46 o 
 -10   6   1        5.15        3.57      3.16 o 
  -9   6   1        0.06       -0.99      3.84 o 
  -8   6   1        5.73        3.49      3.77 o 
  -7   6   1      181.89      210.09     23.64 o 
  -6   6   1       28.70       30.82      4.63 o 
  -5   6   1       31.98       40.10     11.29 o 
  -4   6   1        0.00       -2.67      2.67 o 
  -3   6   1       24.67       30.05      4.30 o 
  -2   6   1       75.38       75.51      3.43 o 
  -1   6   1        0.86       -1.39      1.97 o 
   0   6   1       54.13       64.20      4.13 o 
   1   6   1      324.87      324.58      8.11 o 
   2   6   1      376.46      362.67     10.28 o 
   3   6   1       65.19       66.31      4.53 o 
   4   6   1      135.22      136.29      5.67 o 
   5   6   1       24.25       27.36      3.26 o 
   6   6   1        2.04        2.50      2.37 o 
   7   6   1      188.08      195.77     13.22 o 
   8   6   1       20.87       19.43      3.46 o 
   9   6   1        4.47        0.61      3.08 o 
  -8   7   1       32.67       42.48      4.86 o 
  -7   7   1       53.69       82.73     10.14 o 
  -6   7   1        3.67        9.49      4.08 o 
  -5   7   1        8.18        8.27      3.83 o 
  -4   7   1       17.70        7.85      3.82 o 
  -3   7   1        1.97       -1.87      3.23 o 
  -2   7   1      132.43      121.25      9.25 o 
  -1   7   1       15.51       11.34      4.92 o 
   0   7   1       11.47       15.59      4.18 o 
   1   7   1        0.03       -2.05      2.32 o 
   2   7   1       11.03       13.49      3.68 o 
   3   7   1       25.85       28.30      3.80 o 
   4   7   1       18.56       22.31      3.55 o 
   5   7   1        0.78       -1.51      2.34 o 
   6   7   1        8.71        8.28      3.21 o 
   7   7   1        4.17        2.21      3.96 o 
   8   7   1        2.31       -2.21      3.10 o 
  -6   8   1        4.25        1.51      3.68 o 
  -5   8   1        2.28        2.68      3.28 o 
  -4   8   1        6.52        3.79      3.82 o 
  -3   8   1        0.04       -2.97      2.97 o 
  -2   8   1        7.77        0.92      4.74 o 
  -1   8   1       16.27       19.23      4.46 o 
   0   8   1        6.78       13.53      8.93 o 
   1   8   1       66.27       73.86      6.01 o 
   2   8   1       56.82       64.68      5.73 o 
   3   8   1       16.22       20.72      4.23 o 
   4   8   1       12.72        6.46      3.25 o 
   5   8   1       19.36       22.39      5.07 o 
 -14   0   2       19.69       16.37      6.10 o 
 -13   0   2       12.06       10.96      5.46 o 
 -12   0   2       69.44       74.71      8.83 o 
 -11   0   2       28.22       27.70      6.15 o 
 -10   0   2       81.48       75.68      6.95 o 
  -9   0   2       27.77       28.45      5.99 o 
  -8   0   2       69.36       76.10      3.91 o 
  -7   0   2       21.29       15.57      3.53 o 
  -6   0   2     1119.41     1148.30     30.22 o 
  -5   0   2      113.77      109.73      4.06 o 
  -4   0   2      810.18      785.07     29.68 o 
  -3   0   2      470.05      444.69     14.25 o 
  -2   0   2       39.79       39.91      1.68 o 
  -1   0   2        8.57        5.03      0.86 o 
   1   0   2      255.24      294.72     10.46 o 
   2   0   2      358.66      386.83      8.56 o 
   3   0   2     4639.73     4768.49     96.52 o 
   4   0   2      152.79      171.02      4.60 o 
   5   0   2      122.57      107.36      3.80 o 
   6   0   2     1900.67     1833.47     38.43 o 
   7   0   2       74.73       83.18      3.30 o 
   8   0   2       12.99        9.82      1.76 o 
   9   0   2      214.03      201.95     11.98 o 
  10   0   2       11.59       13.21      4.55 o 
  11   0   2      243.23      205.00     13.10 o 
  12   0   2        1.11       -4.33      4.33 o 
  13   0   2        0.06        0.70      5.24 o 
 -14   1   2        0.36        0.11      4.17 o 
 -13   1   2        3.10        6.74      3.78 o 
 -12   1   2       56.73       56.51      5.71 o 
 -11   1   2       76.47       66.32      5.92 o 
 -10   1   2       55.62       49.99      9.75 o 
  -9   1   2       97.99       97.93      4.27 o 
  -8   1   2      376.36      400.85     11.42 o 
  -7   1   2       57.64       45.55      1.99 o 
  -6   1   2     1137.28     1165.27     21.57 o 
  -5   1   2     1697.28     1665.05     30.06 o 
  -4   1   2     1004.87     1026.77     20.37 o 
  -3   1   2      268.98      265.60      5.40 o 
  -2   1   2    12289.51    10341.33    195.30 o 
  -1   1   2    20644.83    18141.59    887.94 o 
   0   1   2     3123.74     2889.04     98.14 o 
   1   1   2     8342.12     7100.27    111.18 o 
   2   1   2       12.78       13.52      1.48 o 
   3   1   2      768.15      770.95     10.72 o 
   4   1   2     3028.91     3049.11     40.47 o 
   5   1   2     5263.90     5726.73     77.04 o 
   6   1   2       72.55       73.51      2.63 o 
   7   1   2        1.49       -0.18      0.75 o 
   8   1   2       70.53       65.24      2.55 o 
   9   1   2       28.78       30.60      2.60 o 
  10   1   2       77.74       53.99      5.31 o 
  11   1   2       25.99       31.70      5.29 o 
  12   1   2       10.94        8.22      3.95 o 
  13   1   2        5.72        7.06      4.28 o 
 -13   2   2        1.23        1.99      3.39 o 
 -12   2   2      101.73      100.45      6.50 o 
 -11   2   2       45.84       56.63      4.43 o 
 -10   2   2       11.55        9.32      2.57 o 
  -9   2   2       13.78        5.07      3.38 o 
  -8   2   2       38.57       41.39      4.98 o 
  -7   2   2       36.72       28.89      3.34 o 
  -6   2   2      504.07      562.95     18.43 o 
  -5   2   2      118.63      124.13      4.15 o 
  -4   2   2       10.82       13.32      1.09 o 
  -3   2   2      647.67      626.44     10.66 o 
  -2   2   2     3743.49     3647.65     57.63 o 
  -1   2   2     1069.71      950.50     20.46 o 
   0   2   2     9675.17     8365.54    181.46 o 
   1   2   2     1295.55     1317.32     68.44 o 
   2   2   2       55.91       48.23      1.52 o 
   3   2   2        8.61       12.20      0.94 o 
   4   2   2      461.11      492.75     10.17 o 
   5   2   2      362.37      357.97      9.02 o 
   6   2   2      219.70      228.85      7.21 o 
   7   2   2      131.81      128.23      3.64 o 
   8   2   2       97.09       88.04      4.45 o 
   9   2   2       44.20       33.94      2.54 o 
  10   2   2       43.98       51.26      4.04 o 
  11   2   2       18.28       15.80      4.01 o 
  12   2   2        0.52        2.72      3.50 o 
 -13   3   2       21.60       28.76      5.38 o 
 -12   3   2       19.17       16.75      3.45 o 
 -11   3   2       41.56       46.18      4.36 o 
 -10   3   2      220.31      213.79      7.51 o 
  -9   3   2      238.82      224.71     10.97 o 
  -8   3   2        0.63        2.71      2.08 o 
  -7   3   2      617.47      613.89     25.37 o 
  -6   3   2       12.30        9.79      1.95 o 
  -5   3   2       30.82       31.32      1.63 o 
  -4   3   2        1.23        0.71      0.75 o 
  -3   3   2       95.53       75.07      2.42 o 
  -2   3   2      284.78      254.50      8.60 o 
  -1   3   2     2326.80     2352.53    105.53 o 
   0   3   2      228.20      208.31      6.72 o 
   1   3   2     1653.69     1704.92     30.51 o 
   2   3   2     1850.55     1844.56     44.66 o 
   3   3   2      694.96      713.04     15.37 o 
   4   3   2      629.48      636.23     11.18 o 
   5   3   2      437.99      438.64     10.82 o 
   6   3   2      148.83      136.38      4.33 o 
   7   3   2       74.89       74.35      3.38 o 
   8   3   2        4.72       -1.49      1.49 o 
   9   3   2       53.63       49.30      3.14 o 
  10   3   2       16.59       11.17      2.20 o 
  11   3   2       28.86       31.14      3.50 o 
  12   3   2        8.17        4.60      4.33 o 
 -12   4   2       33.26       36.52      4.64 o 
 -11   4   2       40.79       59.50      5.23 o 
 -10   4   2        6.84        5.61      3.09 o 
  -9   4   2       61.40       71.94      6.10 o 
  -8   4   2      148.22      147.97      7.04 o 
  -7   4   2       18.94       18.59      2.94 o 
  -6   4   2       49.37       57.03      4.10 o 
  -5   4   2       32.47       33.39      3.13 o 
  -4   4   2        9.46        8.40      1.29 o 
  -3   4   2      130.31      137.95      4.72 o 
  -2   4   2     1040.73     1074.17     29.57 o 
  -1   4   2     1963.77     1967.83     44.86 o 
   0   4   2     1092.74     1123.77     24.22 o 
   1   4   2      198.86      182.39      4.70 o 
   2   4   2      175.65      169.69      4.91 o 
   3   4   2       34.44       39.43      2.63 o 
   4   4   2       29.01       38.63      4.02 o 
   5   4   2      194.82      187.84      5.36 o 
   6   4   2       33.41       34.82      2.82 o 
   7   4   2      139.87      131.53      4.67 o 
   8   4   2       21.87       25.00      4.39 o 
   9   4   2       52.60       60.14      3.58 o 
  10   4   2        2.22       -0.09      1.98 o 
  11   4   2        0.30       -1.44      2.17 o 
 -11   5   2        0.15       -1.87      3.16 o 
 -10   5   2       21.37       23.14      4.14 o 
  -9   5   2      125.08      145.11     10.64 o 
  -8   5   2       59.47       66.97      7.81 o 
  -7   5   2      295.17      274.54     17.69 o 
  -6   5   2        5.61        2.65      2.58 o 
  -5   5   2       11.68       10.88      3.21 o 
  -4   5   2        5.15        0.03      2.57 o 
  -3   5   2       77.19       72.32      4.90 o 
  -2   5   2      190.06      179.38      6.09 o 
  -1   5   2      284.19      274.97      9.99 o 
   0   5   2       62.14       49.96      2.87 o 
   1   5   2      234.75      224.45      5.84 o 
   2   5   2      296.71      295.81      7.11 o 
   3   5   2       85.48       88.08      4.82 o 
   4   5   2       47.29       47.83      3.53 o 
   5   5   2      187.98      164.79      7.10 o 
   6   5   2       76.98       76.20      4.38 o 
   7   5   2        0.11       -1.87      1.87 o 
   8   5   2        0.45       -1.95      1.95 o 
   9   5   2       43.49       40.75      3.45 o 
  10   5   2        0.17       -2.09      2.09 o 
 -10   6   2        0.12       -3.42      3.42 o 
  -9   6   2       24.03       14.65      4.62 o 
  -8   6   2       58.55       62.85      6.45 o 
  -7   6   2        0.76        3.59      3.46 o 
  -6   6   2        7.36        3.14      3.10 o 
  -5   6   2        0.52        1.16      3.02 o 
  -4   6   2        2.50       -2.73      2.73 o 
  -3   6   2        0.57       -2.43      2.43 o 
  -2   6   2       23.54       29.86      5.91 o 
  -1   6   2      208.13      193.43      6.43 o 
   0   6   2       28.16       29.34      3.14 o 
   1   6   2        5.51        2.29      1.96 o 
   2   6   2       10.88        5.18      2.47 o 
   3   6   2       43.14       43.97      3.88 o 
   4   6   2        0.05        1.55      2.03 o 
   5   6   2       35.16       44.02      4.04 o 
   6   6   2        0.81        0.78      2.34 o 
   7   6   2       13.69       12.09      4.95 o 
   8   6   2        5.77        2.08      2.71 o 
   9   6   2       33.61       38.44      3.85 o 
  -8   7   2       20.73       15.29      6.36 o 
  -7   7   2       27.76       26.74      5.04 o 
  -6   7   2        0.35       -3.59      3.59 o 
  -5   7   2        9.57       11.69      4.24 o 
  -4   7   2        3.52        1.47      3.69 o 
  -3   7   2       11.87       16.29      4.19 o 
  -2   7   2        0.83       -3.34      3.34 o 
  -1   7   2       20.61       22.80     10.00 o 
   0   7   2       70.78       75.84      4.31 o 
   1   7   2       31.57       34.40      4.03 o 
   2   7   2       51.27       61.25      4.88 o 
   3   7   2       43.91       48.44      4.41 o 
   4   7   2        4.03        5.22      2.63 o 
   5   7   2       40.77       38.62      4.29 o 
   6   7   2        2.70        5.54      3.05 o 
   7   7   2        2.78       -1.17      3.03 o 
  -6   8   2        0.99        0.99      4.47 o 
  -5   8   2        5.17       -1.34      4.12 o 
  -4   8   2        0.00       -3.64      3.64 o 
  -3   8   2        0.76       -3.98      4.15 o 
  -2   8   2        0.06       -3.70      3.70 o 
  -1   8   2        0.93       -5.54      5.54 o 
   1   8   2        3.28        3.21      5.08 o 
   2   8   2        2.43       -0.70      3.27 o 
   3   8   2        3.61        2.83      3.60 o 
   4   8   2        0.66       -3.52      3.52 o 
   5   8   2       14.90       17.68      4.86 o 
 -14   1   3        1.97       -1.85      3.37 o 
 -13   1   3        2.02        1.13      3.23 o 
 -12   1   3        7.14        6.46      2.98 o 
 -11   1   3        2.60        1.20      3.66 o 
 -10   1   3        1.70       -2.36      2.36 o 
  -9   1   3       17.72       18.01      2.66 o 
  -8   1   3        1.65        2.22      1.13 o 
  -7   1   3      498.79      516.79     11.82 o 
  -6   1   3        0.11       -0.32      0.78 o 
  -5   1   3       53.14       47.34      3.17 o 
  -4   1   3       29.23       25.27      1.21 o 
  -3   1   3     2120.95     2094.45     37.28 o 
  -2   1   3     2731.18     2587.80     40.88 o 
  -1   1   3      699.68      653.00     14.27 o 
   0   1   3       92.08       75.41      3.74 o 
   1   1   3       33.63       29.29      1.07 o 
   2   1   3      198.76      191.29      3.81 o 
   3   1   3      232.21      222.77      4.00 o 
   4   1   3      250.76      284.63      5.07 o 
   5   1   3       19.98       16.11      1.23 o 
   6   1   3       13.38       14.28      1.24 o 
   7   1   3       73.45       71.47      2.44 o 
   8   1   3        8.83        9.49      1.74 o 
   9   1   3        0.48       -1.40      1.44 o 
  10   1   3       30.75       30.67      4.73 o 
  11   1   3        0.87       -2.56      2.91 o 
  12   1   3        5.63        9.95      3.93 o 
 -14   2   3       14.34       20.06      4.79 o 
 -13   2   3        0.86        0.66      3.23 o 
 -12   2   3       28.18       32.07      6.74 o 
 -11   2   3        0.22       -2.06      2.06 o 
 -10   2   3        8.57        5.32      2.44 o 
  -9   2   3      677.55      627.06     15.37 o 
  -8   2   3      507.45      505.60     26.92 o 
  -7   2   3       55.19       50.11      4.01 o 
  -6   2   3        0.48        0.31      0.87 o 
  -5   2   3      660.76      638.10     14.86 o 
  -4   2   3      287.94      265.54      5.08 o 
  -3   2   3      104.69      100.17      2.44 o 
  -2   2   3     4213.80     4172.82     65.86 o 
  -1   2   3     6106.22     5814.97    120.09 o 
   0   2   3      410.98      402.06     11.99 o 
   1   2   3        7.65        9.48      0.90 o 
   2   2   3      956.91     1034.85     17.18 o 
   3   2   3      956.36      985.32     16.88 o 
   4   2   3      295.83      290.92      5.25 o 
   5   2   3      190.82      209.59      8.57 o 
   6   2   3       53.10       54.93      2.31 o 
   7   2   3       41.11       48.73      2.91 o 
   8   2   3        8.06        2.68      1.67 o 
   9   2   3       48.81       55.73      4.18 o 
  10   2   3       43.42       38.51      3.35 o 
  11   2   3        0.06       -2.94      2.94 o 
  12   2   3        1.19        1.01      3.44 o 
 -13   3   3        0.19        1.58      6.02 o 
 -12   3   3        0.01        2.64      2.66 o 
 -11   3   3        0.03       -1.35      2.53 o 
 -10   3   3       27.47       32.08      3.78 o 
  -9   3   3       53.73       60.98      9.80 o 
  -8   3   3       23.71       20.26      3.05 o 
  -7   3   3      299.21      279.46      8.22 o 
  -6   3   3       73.53       68.81      3.45 o 
  -5   3   3        1.66        2.10      1.03 o 
  -4   3   3      336.45      331.94      8.86 o 
  -3   3   3     1238.61     1265.83     29.37 o 
  -2   3   3     1656.19     1564.83     33.43 o 
  -1   3   3       36.99       32.66      1.88 o 
   0   3   3      162.53      161.30     11.08 o 
   1   3   3      383.07      378.08      7.78 o 
   2   3   3       19.30       30.40      1.73 o 
   3   3   3       76.31       79.73      4.35 o 
   4   3   3        3.02        3.99      1.86 o 
   5   3   3       14.53       18.80      1.75 o 
   6   3   3       57.27       55.80      2.69 o 
   7   3   3       30.24       30.01      2.33 o 
   8   3   3        1.74        0.50      1.54 o 
   9   3   3       10.97        8.92      2.28 o 
  10   3   3        7.85       10.76      2.74 o 
  11   3   3        8.59        4.82      2.68 o 
  12   3   3        3.16       -1.49      3.96 o 
 -12   4   3       11.67       14.35      5.66 o 
 -11   4   3        1.86       -0.69      2.66 o 
 -10   4   3        0.20       -2.42      2.42 o 
  -9   4   3      284.33      279.41     16.43 o 
  -8   4   3       68.14       72.26      4.52 o 
  -7   4   3        0.40        0.10      1.80 o 
  -6   4   3        0.14       -0.35      1.68 o 
  -5   4   3        0.37        0.94      1.56 o 
  -4   4   3        0.09        0.05      1.11 o 
  -3   4   3       19.43       18.41      1.90 o 
  -2   4   3        1.29        5.34      1.60 o 
  -1   4   3     1703.49     1666.92     68.33 o 
   0   4   3       30.90       37.64      3.28 o 
   1   4   3      350.89      391.53     10.19 o 
   2   4   3      676.90      705.00     14.81 o 
   3   4   3      103.20      101.15      3.24 o 
   4   4   3      540.39      589.33     31.20 o 
   5   4   3        9.76       13.97      2.23 o 
   6   4   3       76.37       71.54      3.44 o 
   7   4   3       55.89       59.28      4.47 o 
   8   4   3       55.07       69.78      3.63 o 
   9   4   3       95.52      110.04      4.32 o 
  10   4   3       12.54       10.29      2.96 o 
  11   4   3        2.02       -0.76      2.65 o 
 -11   5   3        1.42       -2.03      2.97 o 
 -10   5   3       23.49       26.00      4.31 o 
  -9   5   3       92.57      113.94      6.28 o 
  -8   5   3       14.58       22.58      6.38 o 
  -7   5   3       27.28       33.21      6.45 o 
  -6   5   3        0.35       -0.57      2.41 o 
  -5   5   3        1.44       -0.27      2.27 o 
  -4   5   3       28.78       26.38      3.88 o 
  -3   5   3       62.97       63.39      5.04 o 
  -2   5   3      255.92      261.26      7.48 o 
  -1   5   3       14.42       13.63      2.67 o 
   0   5   3       22.51       19.94      2.91 o 
   1   5   3        0.29       -1.19      1.26 o 
   2   5   3       62.53       62.92      2.93 o 
   3   5   3      121.02      116.19      5.68 o 
   4   5   3        3.01        3.85      1.92 o 
   5   5   3       21.90       25.11      3.01 o 
   6   5   3       15.63       17.00      2.89 o 
   7   5   3       35.97       32.63      4.64 o 
   8   5   3        4.75        3.11      2.16 o 
   9   5   3       21.15       28.91      3.18 o 
  10   5   3        6.60        6.59      2.91 o 
 -10   6   3        2.04       -3.92      3.92 o 
  -9   6   3       14.32       14.06      5.16 o 
  -8   6   3       19.31       22.11      4.92 o 
  -7   6   3        4.68        3.88      3.35 o 
  -6   6   3        1.53       -0.55      3.07 o 
  -5   6   3       54.39       67.95      6.41 o 
  -4   6   3       10.29       10.05      3.52 o 
  -3   6   3      110.27      104.23      6.47 o 
  -2   6   3      215.12      207.60      8.53 o 
  -1   6   3       41.25       45.47      4.65 o 
   0   6   3      121.86      111.27      5.36 o 
   1   6   3      118.61      111.30      4.16 o 
   2   6   3       56.46       57.03      4.23 o 
   3   6   3        0.93       -1.28      1.93 o 
   4   6   3       57.20       55.47      4.21 o 
   5   6   3        7.25        2.40      2.38 o 
   6   6   3       13.45        8.45      2.88 o 
   7   6   3        4.25       -2.08      2.08 o 
   8   6   3       37.49       46.68      3.95 o 
   9   6   3       12.74       13.36      3.59 o 
  -8   7   3        0.24        3.30      4.01 o 
  -7   7   3        0.23       -1.51      3.61 o 
  -6   7   3        1.21       -0.47      3.29 o 
  -5   7   3        1.05       -0.88      2.98 o 
  -4   7   3        0.08        0.15      3.40 o 
  -3   7   3        0.00        0.42      3.26 o 
  -2   7   3        5.56       -0.06      4.01 o 
  -1   7   3       45.24       58.81      5.58 o 
   0   7   3       13.31       12.53      3.14 o 
   1   7   3        3.55       -0.27      4.06 o 
   2   7   3       46.90       48.30      7.97 o 
   3   7   3        4.18        5.49      3.19 o 
   4   7   3        1.66        0.41      3.16 o 
   5   7   3        0.32       -3.00      3.00 o 
   6   7   3       22.34       21.70      3.91 o 
   7   7   3       17.44       14.29      3.73 o 
  -6   8   3        0.11       -3.58      3.90 o 
  -5   8   3        0.64       -0.99      4.28 o 
  -4   8   3        0.29       -1.01      3.43 o 
  -3   8   3        5.32       -2.75      4.55 o 
  -2   8   3        5.17        2.13      4.49 o 
   0   8   3        1.36        0.83      3.57 o 
   1   8   3       23.83       24.16      4.94 o 
   2   8   3       39.21       44.28      8.82 o 
   3   8   3        9.57       17.86      6.63 o 
   4   8   3        1.56       -3.43      3.61 o 
 -14   0   4        0.96       -0.37      4.60 o 
 -13   0   4        1.32       -3.48      3.48 o 
 -12   0   4        0.00       -1.93      3.64 o 
 -11   0   4       11.13        8.56      4.49 o 
 -10   0   4      264.99      230.94     12.78 o 
  -9   0   4        2.53        3.30      2.28 o 
  -8   0   4      320.40      342.32     16.18 o 
  -7   0   4      248.54      272.87      8.68 o 
  -6   0   4      264.49      315.81     12.70 o 
  -5   0   4       80.25      102.83      6.95 o 
  -4   0   4     1521.62     1732.27     91.09 o 
  -3   0   4       65.65       74.96      2.91 o 
  -2   0   4        0.52       -1.42      1.42 o 
  -1   0   4      343.34      313.42     29.66 o 
   0   0   4     2144.44     1953.88     50.12 o 
   1   0   4      635.78      664.91     14.43 o 
   2   0   4      347.05      387.46      9.04 o 
   3   0   4      395.71      379.88     11.03 o 
   4   0   4       21.54       22.94      1.94 o 
   5   0   4      126.80      130.51      4.35 o 
   6   0   4       24.99       38.68      2.61 o 
   7   0   4        8.10        5.87      1.61 o 
   8   0   4        2.99        2.79      1.66 o 
   9   0   4      150.69      123.17      9.57 o 
  10   0   4       96.83       89.16     10.16 o 
  11   0   4       22.25       16.37      6.52 o 
  12   0   4        1.26        0.00      5.56 o 
 -14   1   4        2.05        6.53      3.91 o 
 -13   1   4       23.76       27.17      6.04 o 
 -12   1   4       17.35       16.33      4.97 o 
 -11   1   4      292.60      306.81     10.56 o 
 -10   1   4      440.50      433.31     21.55 o 
  -9   1   4     1749.90     1826.19     48.08 o 
  -8   1   4       60.26       64.13      2.55 o 
  -7   1   4       59.52       55.28      2.22 o 
  -6   1   4      415.66      390.42      9.03 o 
  -5   1   4      798.42      811.50     17.37 o 
  -4   1   4     2224.20     2338.85     41.72 o 
  -3   1   4        7.47       11.00      0.85 o 
  -2   1   4      204.40      198.71      5.32 o 
  -1   1   4        0.01        0.20      0.68 o 
   0   1   4      466.25      499.23     20.12 o 
   1   1   4     1845.12     1845.59     29.60 o 
   2   1   4       25.52       29.59      1.16 o 
   3   1   4        0.54       -0.03      0.64 o 
   4   1   4      636.29      635.44     12.79 o 
   5   1   4        0.35       -0.67      0.77 o 
   6   1   4        1.42        0.92      0.89 o 
   7   1   4      132.38      121.10      3.52 o 
   8   1   4        0.55        1.58      1.51 o 
   9   1   4        3.00       -0.30      1.70 o 
  10   1   4       36.89       44.84      5.26 o 
  11   1   4        1.05       -0.66      3.01 o 
  12   1   4        2.00       -0.49      3.52 o 
 -14   2   4        6.33        7.59      3.79 o 
 -13   2   4        8.10        2.41      3.46 o 
 -12   2   4       10.92       10.59      3.17 o 
 -11   2   4        0.05       -2.61      2.61 o 
 -10   2   4      323.60      287.87      8.84 o 
  -9   2   4       77.26       81.79      4.29 o 
  -8   2   4       10.29        6.79      1.88 o 
  -7   2   4       50.01       51.32      2.28 o 
  -6   2   4      526.10      561.93     11.35 o 
  -5   2   4      484.58      497.21     12.71 o 
  -4   2   4      469.81      520.24      9.18 o 
  -3   2   4       32.26       31.29      1.40 o 
  -2   2   4      863.49      773.46     20.81 o 
  -1   2   4      668.99      682.96     15.33 o 
   0   2   4       99.05       72.91      2.12 o 
   1   2   4       90.16       94.25      2.57 o 
   2   2   4        0.42       -0.52      0.61 o 
   3   2   4      613.63      663.95     11.70 o 
   4   2   4       17.52       12.46      1.41 o 
   5   2   4       15.56       17.92      1.48 o 
   6   2   4      248.06      248.31      6.35 o 
   7   2   4      163.93      165.14      6.99 o 
   8   2   4      107.99       97.54      5.60 o 
   9   2   4      335.59      318.62      9.06 o 
  10   2   4       31.03       27.16      3.09 o 
  11   2   4        0.02       -2.84      3.19 o 
  12   2   4        0.49       -0.02      3.94 o 
 -13   3   4        7.70        2.17      3.11 o 
 -12   3   4       84.86       82.41      5.14 o 
 -11   3   4      196.79      194.99     13.94 o 
 -10   3   4        4.78        6.33      2.86 o 
  -9   3   4      659.13      671.60     36.14 o 
  -8   3   4      455.17      477.28     12.51 o 
  -7   3   4      239.34      251.14      9.59 o 
  -6   3   4       30.54       23.32      2.46 o 
  -5   3   4      144.12      153.45      4.26 o 
  -4   3   4       54.21       52.49      5.55 o 
  -3   3   4     4195.33     4139.11     74.06 o 
  -2   3   4      924.95      965.89     21.35 o 
  -1   3   4      164.95      162.02      4.85 o 
   0   3   4     1025.40     1008.63     19.03 o 
   1   3   4        0.90        0.88      0.84 o 
   2   3   4       27.40       28.14      1.73 o 
   3   3   4     1619.44     1616.92     34.58 o 
   4   3   4      331.49      352.23      8.31 o 
   5   3   4      319.87      331.87      7.93 o 
   6   3   4       48.95       55.89      2.93 o 
   7   3   4      175.70      185.63      5.69 o 
   8   3   4        8.03        7.01      2.18 o 
   9   3   4       75.89       74.05      4.17 o 
  10   3   4        7.78       10.81      3.66 o 
  11   3   4        5.88        2.66      2.81 o 
 -13   4   4        0.39        0.46      3.08 o 
 -12   4   4       40.85       55.07      5.20 o 
 -11   4   4        1.43       -1.36      2.68 o 
 -10   4   4      123.86      122.97      5.80 o 
  -9   4   4      494.27      482.84     33.45 o 
  -8   4   4      122.73      123.15      5.50 o 
  -7   4   4        1.50       -0.65      1.87 o 
  -6   4   4       70.30       69.32      5.72 o 
  -5   4   4      207.39      198.35      6.87 o 
  -4   4   4      324.19      334.61      7.68 o 
  -3   4   4        2.10        2.31      1.29 o 
  -2   4   4     1374.19     1353.70     30.93 o 
  -1   4   4      233.35      241.85      6.86 o 
   0   4   4       34.71       32.35      2.19 o 
   1   4   4       57.52       55.38      2.43 o 
   2   4   4        0.15        0.75      1.16 o 
   3   4   4      177.13      195.51      6.76 o 
   4   4   4        6.23        6.87      2.20 o 
   5   4   4       25.42       21.59      2.65 o 
   6   4   4      189.68      186.79     11.55 o 
   7   4   4       97.67      102.13      4.32 o 
   8   4   4      179.44      177.24      6.10 o 
   9   4   4      195.38      200.94      6.82 o 
  10   4   4        4.70        3.86      2.59 o 
  11   4   4        0.35        0.36      2.66 o 
 -12   5   4       27.01       37.67      5.16 o 
 -11   5   4       79.32       89.91     11.11 o 
 -10   5   4       14.26       17.42      3.79 o 
  -9   5   4      170.83      173.90      8.20 o 
  -8   5   4       99.87       97.60      5.51 o 
  -7   5   4        0.07       -0.18      2.99 o 
  -6   5   4        1.20       -2.15      2.15 o 
  -5   5   4        1.55       -1.37      3.42 o 
  -4   5   4       25.26       20.84      3.79 o 
  -3   5   4      968.36      952.38     19.05 o 
  -2   5   4        5.40        5.85      2.70 o 
  -1   5   4       31.91       35.72      2.96 o 
   0   5   4        3.17        3.46      1.48 o 
   1   5   4       29.52       33.92      3.06 o 
   2   5   4       50.67       55.40      4.86 o 
   3   5   4        6.46        6.63      2.04 o 
   4   5   4      113.40      109.43      4.74 o 
   5   5   4        2.97        1.32      2.18 o 
   6   5   4       25.42       29.70      6.36 o 
   7   5   4       28.89       35.43      5.48 o 
   8   5   4       54.35       71.30      6.42 o 
   9   5   4       31.88       23.14      3.49 o 
  10   5   4        0.09        3.16      2.92 o 
 -10   6   4        3.25        1.10      4.08 o 
  -9   6   4      121.47      122.29     13.18 o 
  -8   6   4        1.28        1.06      3.18 o 
  -7   6   4        9.08        1.29      3.54 o 
  -6   6   4        3.88        4.70      4.68 o 
  -5   6   4        0.49       -3.06      3.06 o 
  -4   6   4       15.81       12.74      4.00 o 
  -3   6   4        3.07       -2.72      2.72 o 
  -2   6   4      138.48      115.85      4.88 o 
  -1   6   4       39.07       37.79      3.34 o 
   0   6   4       13.75       10.64      2.19 o 
   1   6   4        9.17       13.14      2.32 o 
   2   6   4       11.43       15.96      2.87 o 
   3   6   4        0.11        0.20      1.93 o 
   4   6   4        9.01        5.07      3.14 o 
   5   6   4        6.24        3.42      3.66 o 
   6   6   4       17.22        9.63      3.70 o 
   7   6   4       29.32       30.88      5.06 o 
   8   6   4       11.74        7.98      4.22 o 
  -8   7   4       14.45       16.63      5.01 o 
  -7   7   4        5.37        2.67      4.87 o 
  -6   7   4        2.09        4.02      3.57 o 
  -5   7   4        1.04        1.66      3.69 o 
  -4   7   4        1.07       -1.05      3.33 o 
  -3   7   4       68.69       62.60      6.93 o 
  -2   7   4        9.41        3.93      4.12 o 
  -1   7   4        3.92       -0.28      2.36 o 
   0   7   4        1.11       -2.74      2.74 o 
   1   7   4        0.30       -2.17      3.34 o 
   2   7   4       11.35        4.66      3.56 o 
   3   7   4       22.82       21.66      4.57 o 
   4   7   4        6.37        7.56      3.50 o 
   5   7   4        0.37       -4.82      6.34 o 
   6   7   4        8.46        9.24      4.38 o 
   7   7   4        2.48       -1.42      4.31 o 
  -6   8   4        1.04       -3.87      3.87 o 
  -5   8   4        4.27        1.00      4.48 o 
  -4   8   4        0.53       -4.14      4.14 o 
  -3   8   4        2.77       -3.92      3.92 o 
  -2   8   4        2.92       -1.59      4.39 o 
   0   8   4        0.50       -3.08      3.08 o 
   1   8   4        1.00        0.59      4.04 o 
   2   8   4        1.19       -1.43      3.37 o 
   3   8   4        7.03        9.44      4.23 o 
   4   8   4       12.15       14.69      4.63 o 
 -14   1   5        4.48        0.86      3.86 o 
 -13   1   5        1.04        0.11      4.52 o 
 -12   1   5       23.27       26.42      4.37 o 
 -11   1   5       59.66       58.21      4.31 o 
 -10   1   5      196.81      192.82      9.83 o 
  -9   1   5      118.08      125.28      4.84 o 
  -8   1   5        2.47        2.73      1.16 o 
  -7   1   5      153.78      148.85      4.01 o 
  -6   1   5        9.54        8.49      1.24 o 
  -5   1   5      163.94      163.74      4.09 o 
  -4   1   5     1703.23     1765.65     31.80 o 
  -3   1   5      298.77      287.55      5.62 o 
  -2   1   5       82.37       82.09      2.49 o 
  -1   1   5      243.14      236.23      6.19 o 
   0   1   5      148.42      143.75      4.28 o 
   1   1   5        1.46        0.51      0.59 o 
   2   1   5       73.76       73.69      2.46 o 
   3   1   5       10.58        8.71      0.99 o 
   4   1   5        0.45       -0.84      0.84 o 
   5   1   5       20.93       17.53      1.58 o 
   6   1   5       38.01       38.62      2.04 o 
   7   1   5       46.97       52.72      3.32 o 
   8   1   5      115.38      104.38      4.06 o 
   9   1   5       18.53       12.70      2.74 o 
  10   1   5        2.55        0.59      5.80 o 
  11   1   5        4.98        4.17      3.97 o 
  12   1   5        0.01       -3.22      3.95 o 
 -14   2   5        0.45       -0.20      3.97 o 
 -13   2   5        2.41        5.78      3.61 o 
 -12   2   5        4.43        5.63      2.69 o 
 -11   2   5        0.08       -2.10      2.13 o 
 -10   2   5       73.21       74.95      4.22 o 
  -9   2   5      244.22      211.12      6.86 o 
  -8   2   5      103.79       96.27      4.09 o 
  -7   2   5       10.37        9.15      1.45 o 
  -6   2   5       14.33       18.63      1.75 o 
  -5   2   5      653.39      674.23     13.28 o 
  -4   2   5       35.75       37.18      1.67 o 
  -3   2   5       40.14       38.53      1.97 o 
  -2   2   5       16.72       17.94      1.64 o 
  -1   2   5        0.12       -0.52      0.78 o 
   0   2   5      122.43      118.47      3.00 o 
   1   2   5      409.91      408.44      8.28 o 
   2   2   5      326.29      384.04      8.03 o 
   3   2   5      122.61      132.13      3.35 o 
   4   2   5        5.73        5.08      1.09 o 
   5   2   5      237.89      236.55      5.32 o 
   6   2   5       18.75       17.48      2.10 o 
   7   2   5       48.67       46.00      3.27 o 
   8   2   5       22.26       19.05      2.58 o 
   9   2   5       30.73       27.25      3.15 o 
  10   2   5       42.32       46.67      3.78 o 
  11   2   5        7.51       10.04      4.28 o 
 -13   3   5        0.34       -2.48      2.67 o 
 -12   3   5       14.20       15.34      3.40 o 
 -11   3   5       44.21       47.09      4.51 o 
 -10   3   5      274.50      279.15     14.65 o 
  -9   3   5       66.49       70.25      4.26 o 
  -8   3   5        0.00       -0.98      1.86 o 
  -7   3   5        2.72        1.87      1.72 o 
  -6   3   5      102.84       95.99      3.30 o 
  -5   3   5      228.07      211.64      4.72 o 
  -4   3   5      566.29      574.72     10.46 o 
  -3   3   5     1255.43     1211.63     23.02 o 
  -2   3   5      315.97      318.10      8.30 o 
  -1   3   5      163.41      167.17      5.12 o 
   0   3   5      404.85      406.77      8.49 o 
   1   3   5      337.58      359.90      7.70 o 
   2   3   5      329.88      358.25      7.76 o 
   3   3   5      211.04      244.56      5.81 o 
   4   3   5      155.45      165.68      4.13 o 
   5   3   5        2.12        2.66      1.55 o 
   6   3   5      136.61      139.09      4.72 o 
   7   3   5      475.29      506.04     16.93 o 
   8   3   5      122.38      135.13      7.72 o 
   9   3   5        8.31        5.63      2.53 o 
  10   3   5        4.92        5.77      2.76 o 
  11   3   5       11.70       16.70      3.96 o 
 -13   4   5        2.77       -3.12      3.30 o 
 -12   4   5        1.58        0.33      3.05 o 
 -11   4   5        0.50       -2.69      2.69 o 
 -10   4   5       19.44       25.46      3.92 o 
  -9   4   5       40.81       45.12      4.87 o 
  -8   4   5       91.73       94.73      6.79 o 
  -7   4   5        2.23        4.21      2.18 o 
  -6   4   5        2.12        2.79      1.86 o 
  -5   4   5      185.00      185.79      6.13 o 
  -4   4   5        0.14       -1.24      1.24 o 
  -3   4   5      636.75      580.97     12.30 o 
  -2   4   5        0.16       -0.73      1.31 o 
  -1   4   5        0.18        0.69      1.33 o 
   0   4   5       17.78       19.60      1.77 o 
   1   4   5       10.81       10.77      1.51 o 
   2   4   5      352.81      352.66      8.66 o 
   3   4   5       79.56       82.42      5.60 o 
   4   4   5        2.30       -1.01      1.63 o 
   5   4   5       68.83       70.46      4.13 o 
   6   4   5        3.13        0.53      2.12 o 
   7   4   5       33.86       30.48      3.41 o 
   8   4   5        0.19        4.10      2.50 o 
   9   4   5       18.83       22.97      3.17 o 
  10   4   5       24.38       25.11      3.55 o 
 -12   5   5        0.51       -1.28      3.53 o 
 -11   5   5        0.63       -3.07      3.07 o 
 -10   5   5       11.42        9.01      3.31 o 
  -9   5   5       11.46       13.50      3.45 o 
  -8   5   5       98.68       99.86      5.47 o 
  -7   5   5       80.38       80.29      7.70 o 
  -6   5   5       16.54       14.85      3.63 o 
  -5   5   5        0.99       -2.73      2.73 o 
  -4   5   5        8.38       16.87      6.43 o 
  -3   5   5        1.26        0.18      1.66 o 
  -2   5   5      694.75      654.32     15.97 o 
  -1   5   5       19.17       22.86      2.52 o 
   0   5   5        0.00       -1.25      1.25 o 
   1   5   5       45.49       45.05      3.23 o 
   2   5   5      125.62      122.41      4.15 o 
   3   5   5      198.72      189.59      6.38 o 
   4   5   5       13.45        8.40      2.44 o 
   5   5   5        1.12       -1.78      1.78 o 
   6   5   5       39.40       35.25      5.01 o 
   7   5   5      167.18      166.55      8.83 o 
   8   5   5        2.41       -2.63      2.96 o 
   9   5   5        1.89        0.80      3.73 o 
 -10   6   5       18.33       23.01      5.12 o 
  -9   6   5        0.23       -1.24      7.01 o 
  -8   6   5       20.13       24.17      4.80 o 
  -7   6   5       19.39       23.52      4.89 o 
  -6   6   5       10.97        4.57      3.64 o 
  -5   6   5        0.13       -2.62      9.97 o 
  -4   6   5       13.44       12.91      4.23 o 
  -3   6   5      309.64      300.84     13.53 o 
  -2   6   5       10.56       12.64      2.64 o 
  -1   6   5        3.55        1.47      1.95 o 
   0   6   5        3.34       -0.05      2.05 o 
   1   6   5        4.87        2.23      2.53 o 
   2   6   5      119.23      126.22      6.77 o 
   3   6   5      135.23      143.06     10.94 o 
   4   6   5        2.20       -0.40      2.68 o 
   5   6   5        0.55       -2.86      2.86 o 
   6   6   5        1.38       -2.80      2.80 o 
   7   6   5        3.35        1.36      3.62 o 
   8   6   5       10.33       12.63      7.78 o 
  -8   7   5       58.85       75.24     11.82 o 
  -7   7   5       15.47       22.08      5.13 o 
  -6   7   5        0.10       -4.47      4.47 o 
  -5   7   5        0.15       -3.06      3.56 o 
  -4   7   5        1.18       -1.76      3.74 o 
  -3   7   5       64.23       72.85     12.09 o 
  -2   7   5       96.83       87.76      5.75 o 
  -1   7   5        1.42       -2.26      2.26 o 
   0   7   5        1.25       -0.92      2.85 o 
   1   7   5        0.00       -1.67      2.96 o 
   2   7   5        3.09        1.61      3.16 o 
   3   7   5        5.88        0.49      3.32 o 
   4   7   5        0.01       -2.95      2.95 o 
   5   7   5        0.01       -3.00      3.00 o 
   6   7   5        6.72       -0.12      3.65 o 
  -6   8   5        0.11       -3.89      4.26 o 
  -5   8   5        0.99        0.90      4.20 o 
  -4   8   5        6.64        2.87      4.46 o 
  -3   8   5       19.74       12.58      4.95 o 
  -2   8   5        4.90       -0.91      7.22 o 
   0   8   5        0.89       -1.73      3.96 o 
   1   8   5       44.42       62.49      8.05 o 
   2   8   5       13.23        9.90      4.35 o 
   3   8   5        0.01        1.42      4.08 o 
 -14   0   6       11.28       22.25      6.26 o 
 -13   0   6       35.87       41.40      7.27 o 
 -12   0   6        8.12        3.53      4.39 o 
 -11   0   6        0.55        0.11      4.28 o 
 -10   0   6     4119.25     4245.61    107.61 o 
  -9   0   6      136.79      131.59     11.39 o 
  -8   0   6        2.81        2.81      1.70 o 
  -7   0   6      153.72      136.65     13.18 o 
  -6   0   6      273.81      290.40      9.05 o 
  -5   0   6     8180.20     8379.23    250.69 o 
  -4   0   6     4387.37     4416.97    110.21 o 
  -3   0   6     1874.72     1724.90     43.99 o 
  -2   0   6      125.80      110.42      4.07 o 
  -1   0   6      402.07      406.42     12.04 o 
   0   0   6     2627.55     2599.73     66.90 o 
   1   0   6      517.43      599.06     13.65 o 
   2   0   6       52.69       60.90      3.20 o 
   3   0   6       11.17        4.83      1.33 o 
   4   0   6      125.07      104.51      3.97 o 
   5   0   6        0.74       -1.17      1.27 o 
   6   0   6       55.75       53.25      3.27 o 
   7   0   6      112.01      118.08      6.21 o 
   8   0   6      303.67      249.37      9.69 o 
   9   0   6       36.49       29.90      6.52 o 
  10   0   6        2.63        2.78      4.33 o 
  11   0   6        1.48        7.17      6.20 o 
 -14   1   6        1.33       -2.45      3.38 o 
 -13   1   6        0.70       -1.43      3.02 o 
 -12   1   6      115.17       94.95      7.57 o 
 -11   1   6      174.56      152.77      7.15 o 
 -10   1   6        0.29        0.17      2.18 o 
  -9   1   6       55.18       56.14      2.66 o 
  -8   1   6       32.25       27.92      2.05 o 
  -7   1   6        6.86        4.05      1.11 o 
  -6   1   6        6.17        5.19      1.11 o 
  -5   1   6     2292.42     2570.65     46.11 o 
  -4   1   6      168.00      155.45      3.87 o 
  -3   1   6       72.54       61.31      2.19 o 
  -2   1   6       76.11       88.83      3.18 o 
  -1   1   6        2.00        3.92      1.05 o 
   0   1   6      243.25      248.77      5.49 o 
   1   1   6      234.92      237.19      5.39 o 
   2   1   6      127.72      145.66      3.57 o 
   3   1   6       49.79       49.86      1.81 o 
   4   1   6        0.65        0.08      0.79 o 
   5   1   6      122.86      118.68      3.13 o 
   6   1   6      161.77      155.67      3.85 o 
   7   1   6      146.22      124.49      4.49 o 
   8   1   6        0.31       -1.36      1.76 o 
   9   1   6       39.76       43.90      5.40 o 
  10   1   6       40.67       41.13      5.59 o 
  11   1   6        2.69        3.73      4.18 o 
 -14   2   6        0.95       -0.41      3.75 o 
 -13   2   6        2.16        3.43      3.36 o 
 -12   2   6       13.09        8.84      3.06 o 
 -11   2   6        1.31        0.43      2.37 o 
 -10   2   6     1192.33     1180.79     26.71 o 
  -9   2   6       91.90       90.60      4.21 o 
  -8   2   6      125.77      127.36      4.78 o 
  -7   2   6      162.84      176.48      4.74 o 
  -6   2   6      175.49      170.35      4.56 o 
  -5   2   6      706.09      760.65     13.21 o 
  -4   2   6      843.27      897.80     15.30 o 
  -3   2   6       59.57       48.88      1.83 o 
  -2   2   6      427.19      416.35     10.25 o 
  -1   2   6        0.56       -0.23      0.97 o 
   0   2   6       24.59       15.86      1.05 o 
   1   2   6      660.09      762.57     14.71 o 
   2   2   6      470.94      484.89      9.95 o 
   3   2   6      206.91      217.30      4.87 o 
   4   2   6        9.73       10.25      1.97 o 
   5   2   6      166.27      146.36      4.12 o 
   6   2   6       46.60       50.19      3.17 o 
   7   2   6       55.37       65.37      3.74 o 
   8   2   6      369.65      342.54      8.90 o 
   9   2   6       24.94       22.51      3.07 o 
  10   2   6        1.68        3.48      3.57 o 
  11   2   6        0.01        4.59      4.12 o 
 -13   3   6        2.77        1.38      3.19 o 
 -12   3   6       26.59       22.37      3.77 o 
 -11   3   6        2.70       -1.48      2.52 o 
 -10   3   6       49.65       52.47      5.21 o 
  -9   3   6       16.51       12.54      3.06 o 
  -8   3   6        2.16        2.09      1.88 o 
  -7   3   6        4.14        2.92      1.79 o 
  -6   3   6       36.26       37.55      3.17 o 
  -5   3   6      278.56      318.49      6.55 o 
  -4   3   6       29.44       29.40      1.91 o 
  -3   3   6       11.60       11.81      1.67 o 
  -2   3   6      215.22      200.96      5.99 o 
  -1   3   6       67.10       68.00      2.39 o 
   0   3   6      155.48      165.79      4.22 o 
   1   3   6      708.50      742.70     14.53 o 
   2   3   6      256.90      271.81      6.31 o 
   3   3   6      261.11      265.39      9.53 o 
   4   3   6      220.32      211.23      9.46 o 
   5   3   6       26.97       32.62      3.59 o 
   6   3   6      576.46      580.44     13.62 o 
   7   3   6        0.32        2.19      2.03 o 
   8   3   6      231.27      258.80      7.67 o 
   9   3   6       43.89       46.93      4.03 o 
  10   3   6        0.95        0.42      2.59 o 
 -13   4   6        0.71       -3.03      3.03 o 
 -12   4   6       17.67       20.39      4.04 o 
 -11   4   6       45.63       61.17      5.29 o 
 -10   4   6       76.46       78.28      5.13 o 
  -9   4   6       87.26       86.50      4.81 o 
  -8   4   6       47.78       51.71      4.23 o 
  -7   4   6      219.41      228.78      7.58 o 
  -6   4   6      211.06      202.33      6.90 o 
  -5   4   6        5.52        4.47      1.82 o 
  -4   4   6      109.74       99.90      3.62 o 
  -3   4   6       83.00       80.90      3.29 o 
  -2   4   6       14.00       15.50      2.12 o 
  -1   4   6        0.96        1.63      1.18 o 
   0   4   6        0.17       -1.01      1.01 o 
   1   4   6       98.10      113.61      3.60 o 
   2   4   6      129.46      124.79      4.17 o 
   3   4   6        7.61        8.90      2.68 o 
   4   4   6        6.24        6.80      1.95 o 
   5   4   6       53.08       54.37      3.63 o 
   6   4   6        0.08       -1.84      1.84 o 
   7   4   6       78.99       77.68      4.29 o 
   8   4   6       59.21       54.06      5.33 o 
   9   4   6       16.48       13.23      3.68 o 
  10   4   6        3.69        1.04      3.41 o 
 -12   5   6        1.21       -0.18      3.46 o 
 -11   5   6       10.78        7.69      3.81 o 
 -10   5   6       22.53       16.51      3.69 o 
  -9   5   6        0.04       -2.35      2.35 o 
  -8   5   6        7.17        8.00      3.10 o 
  -7   5   6        0.04       -1.04      2.65 o 
  -6   5   6       16.91       12.48      3.84 o 
  -5   5   6       96.77       94.67      6.10 o 
  -4   5   6      230.46      215.58      6.14 o 
  -3   5   6      191.29      215.10     26.53 o 
  -2   5   6        0.00       -1.67      1.67 o 
  -1   5   6        0.00       -1.50      1.50 o 
   0   5   6        7.73        7.53      2.83 o 
   1   5   6       14.15       13.57      2.30 o 
   2   5   6        0.44       -1.41      2.35 o 
   3   5   6        0.92       -2.21      2.21 o 
   4   5   6       39.64       45.02      4.87 o 
   5   5   6        4.52        1.12      2.97 o 
   6   5   6       58.94       67.59      6.37 o 
   7   5   6        9.79        9.97      3.83 o 
   8   5   6       46.73       45.38      5.89 o 
   9   5   6        0.16        4.11      3.90 o 
 -10   6   6       26.41       30.17      5.54 o 
  -9   6   6       87.65      104.39     10.00 o 
  -8   6   6        5.10        0.96      3.84 o 
  -7   6   6        7.33        4.29      3.64 o 
  -6   6   6       32.01       32.84      5.22 o 
  -5   6   6        0.28       -2.15      2.91 o 
  -4   6   6      173.76      159.77      8.49 o 
  -3   6   6        6.51        8.13      2.48 o 
  -2   6   6      109.88      101.58      4.82 o 
  -1   6   6        1.04       -2.01      2.01 o 
   0   6   6        1.05       -1.64      2.08 o 
   1   6   6       11.12        5.82      3.33 o 
   2   6   6       21.14       21.82      4.12 o 
   3   6   6       45.10       53.38      5.68 o 
   4   6   6        6.78        6.11      3.37 o 
   5   6   6        4.10        2.52      3.50 o 
   6   6   6        1.26       -3.17      3.20 o 
   7   6   6       25.65       24.77      5.22 o 
  -8   7   6        0.04       -3.87      3.87 o 
  -7   7   6       10.68        6.12      8.93 o 
  -6   7   6        0.75       -3.34      3.34 o 
  -5   7   6       34.07       33.15      7.01 o 
  -4   7   6       20.73       27.51      5.37 o 
  -3   7   6       48.73       39.59      5.95 o 
  -2   7   6        1.70       -0.74      2.48 o 
  -1   7   6        5.39        0.31      2.58 o 
   0   7   6       21.58       27.60      4.63 o 
   1   7   6       13.99       18.40      4.25 o 
   2   7   6       14.71       22.18      4.35 o 
   3   7   6        0.69       -1.61      3.34 o 
   4   7   6        6.59        1.61      3.46 o 
   5   7   6        0.46       -0.34      3.99 o 
  -5   8   6        0.95       -3.60      4.24 o 
  -4   8   6       27.28       31.29      7.70 o 
  -3   8   6       14.45       10.35      5.25 o 
  -2   8   6       20.65       13.73      5.69 o 
   0   8   6        4.38        6.98      3.95 o 
   1   8   6        0.02        1.36      3.71 o 
   2   8   6        4.63        7.52      5.91 o 
 -14   1   7        0.46       -3.43      3.43 o 
 -13   1   7        2.92       -1.76      3.04 o 
 -12   1   7       23.56       28.50      4.38 o 
 -11   1   7       13.69       23.11      4.31 o 
 -10   1   7        1.16        4.63      2.27 o 
  -9   1   7        4.38        5.30      1.61 o 
  -8   1   7        1.37        0.04      1.31 o 
  -7   1   7       25.05       31.53      2.13 o 
  -6   1   7       37.38       35.19      2.13 o 
  -5   1   7      161.30      157.41      4.64 o 
  -4   1   7        2.52        1.26      0.85 o 
  -3   1   7       40.44       41.78      1.54 o 
  -2   1   7       81.28       84.82      3.38 o 
  -1   1   7      109.83      120.01      4.19 o 
   0   1   7        3.89        4.25      1.71 o 
   1   1   7      702.87      749.50     14.71 o 
   2   1   7        5.42        4.69      0.97 o 
   3   1   7       28.15       28.98      1.71 o 
   4   1   7       31.45       34.01      1.94 o 
   5   1   7        3.47        0.90      1.08 o 
   6   1   7       12.03       17.63      2.07 o 
   7   1   7       55.39       58.53      3.86 o 
   8   1   7        8.59        8.34      2.34 o 
   9   1   7        0.36       -1.52      3.29 o 
  10   1   7        0.06        0.06      3.30 o 
  11   1   7        0.00        2.26      4.02 o 
 -14   2   7       10.98       14.65      6.34 o 
 -13   2   7        0.93       -0.72      3.74 o 
 -12   2   7       35.68       39.52      4.14 o 
 -11   2   7       93.27       90.53      4.63 o 
 -10   2   7      185.94      192.06      6.77 o 
  -9   2   7       70.81       72.51      3.79 o 
  -8   2   7        0.09        0.00      1.25 o 
  -7   2   7       56.18       60.66      2.62 o 
  -6   2   7      284.66      276.54      6.55 o 
  -5   2   7      103.00      116.25      3.12 o 
  -4   2   7      230.54      211.43      4.63 o 
  -3   2   7       78.60       74.39      2.25 o 
  -2   2   7       53.63       55.52      2.75 o 
  -1   2   7      180.58      193.90      6.16 o 
   0   2   7       42.45       43.56      2.81 o 
   1   2   7      184.44      185.37      4.67 o 
   2   2   7       99.31       97.61      3.13 o 
   3   2   7       48.37       43.97      2.15 o 
   4   2   7       79.63       79.48      2.83 o 
   5   2   7        0.00       -1.20      1.20 o 
   6   2   7      256.61      248.56      9.29 o 
   7   2   7       31.82       39.91      3.47 o 
   8   2   7        1.97       -2.12      2.12 o 
   9   2   7        8.32        8.40      2.61 o 
  10   2   7        6.12        7.68      4.05 o 
 -13   3   7        2.94       -3.09      3.09 o 
 -12   3   7       22.43       17.19      4.11 o 
 -11   3   7       20.60       21.34      3.52 o 
 -10   3   7        2.61        3.69      2.37 o 
  -9   3   7        0.02       -0.63      2.00 o 
  -8   3   7        8.57        9.35      2.23 o 
  -7   3   7        9.22        8.46      2.05 o 
  -6   3   7       22.96       22.94      1.81 o 
  -5   3   7       91.62       86.99      2.85 o 
  -4   3   7        0.14       -1.09      1.14 o 
  -3   3   7      162.55      158.67      4.64 o 
  -2   3   7      104.93      109.90      4.15 o 
  -1   3   7       24.08       23.07      1.41 o 
   0   3   7       39.15       38.07      1.83 o 
   1   3   7      387.92      371.79      9.51 o 
   2   3   7        0.12       -0.46      0.99 o 
   3   3   7       38.58       41.92      2.27 o 
   4   3   7        7.60        5.28      2.92 o 
   5   3   7        0.94        1.18      1.66 o 
   6   3   7       36.01       40.47      3.38 o 
   7   3   7       50.00       50.70      3.91 o 
   8   3   7       34.94       40.04      3.77 o 
   9   3   7        2.36        4.80      3.10 o 
  10   3   7        4.50        2.66      3.44 o 
 -13   4   7        4.05        0.52      3.43 o 
 -12   4   7        0.33        1.39      3.00 o 
 -11   4   7       14.82       12.40      3.39 o 
 -10   4   7        6.37        8.03      3.16 o 
  -9   4   7       10.49        3.86      2.44 o 
  -8   4   7        6.15        3.90      2.45 o 
  -7   4   7        1.67        1.04      2.07 o 
  -6   4   7        9.05        7.46      2.20 o 
  -5   4   7        7.75       10.07      1.92 o 
  -4   4   7        5.81        0.98      1.49 o 
  -3   4   7      116.17      121.01      7.31 o 
  -2   4   7      163.62      158.96      5.59 o 
  -1   4   7      184.68      171.62      5.84 o 
   0   4   7        2.32        1.03      1.50 o 
   1   4   7      114.99      130.94      4.99 o 
   2   4   7        7.24        3.57      1.70 o 
   3   4   7       23.56       15.81      5.05 o 
   4   4   7       79.38       82.81      8.42 o 
   5   4   7        4.82        5.16      3.08 o 
   6   4   7       65.56       59.64     10.19 o 
   7   4   7        0.03       -2.57      2.57 o 
   8   4   7       11.85       15.10      3.68 o 
   9   4   7       14.27       15.24      4.01 o 
 -12   5   7       16.85       25.76      5.43 o 
 -11   5   7        4.77        0.67      4.31 o 
 -10   5   7       23.51       28.52      8.96 o 
  -9   5   7        8.61        4.94      3.62 o 
  -8   5   7        0.63       -2.87      2.87 o 
  -7   5   7       27.69       27.79      4.72 o 
  -6   5   7        2.35        1.02      2.79 o 
  -5   5   7      176.90      173.03      8.38 o 
  -4   5   7        1.99       -0.05      1.75 o 
  -3   5   7        3.46        2.07      1.97 o 
  -2   5   7       15.82       20.24      2.65 o 
  -1   5   7        6.94        6.22      2.08 o 
   0   5   7        1.94       -0.36      1.60 o 
   1   5   7       11.81       12.66      2.36 o 
   2   5   7       44.78       48.26      4.91 o 
   3   5   7        7.15        2.91      2.63 o 
   4   5   7        0.04       -1.47      2.47 o 
   5   5   7        4.42       -0.77      2.82 o 
   6   5   7        7.36        7.22      5.72 o 
   7   5   7        2.50       -3.38      3.38 o 
   8   5   7        0.33       -4.47      4.84 o 
 -10   6   7       22.91       25.00      5.53 o 
  -9   6   7       31.04       30.72      5.49 o 
  -8   6   7       52.66       57.29      6.55 o 
  -7   6   7        1.12        1.41      3.38 o 
  -6   6   7       17.49       22.60      4.55 o 
  -5   6   7       19.36       15.76      4.52 o 
  -4   6   7       11.97        6.72      3.76 o 
  -3   6   7      308.46      300.61      8.32 o 
  -2   6   7       27.25       32.09      3.56 o 
  -1   6   7       28.19       31.94      4.11 o 
   0   6   7        0.09        2.03      2.36 o 
   1   6   7       31.18       30.62      4.50 o 
   2   6   7       49.64       45.21      5.22 o 
   3   6   7        0.02        2.99      3.41 o 
   4   6   7        1.18        0.62      2.91 o 
   5   6   7        0.43       -0.25      3.11 o 
   6   6   7        8.42       15.44      5.38 o 
   7   6   7        0.12       -2.43      3.26 o 
  -8   7   7        0.01       -2.75      4.31 o 
  -7   7   7        0.28       -0.97      4.12 o 
  -6   7   7        0.07       -3.49      3.49 o 
  -5   7   7       36.72       42.96      8.18 o 
  -4   7   7       25.70       12.92      4.70 o 
  -3   7   7        0.98       -0.96      3.67 o 
  -2   7   7        8.77        2.79      2.73 o 
  -1   7   7       61.50       77.89      5.38 o 
   0   7   7        2.02        4.28      3.63 o 
   1   7   7        5.24        4.41      3.65 o 
   2   7   7       17.02       17.33      4.60 o 
   3   7   7        1.57       -2.93      3.21 o 
   4   7   7        7.71        8.18      3.96 o 
   5   7   7        0.04       -2.67      3.47 o 
  -5   8   7       12.74        4.86      4.87 o 
  -4   8   7        7.78        7.46      4.81 o 
  -3   8   7       64.84       70.78      8.27 o 
  -2   8   7       18.65       21.34     11.93 o 
  -1   8   7        1.41        1.07      5.35 o 
   0   8   7        7.15        0.60      3.53 o 
   1   8   7       10.15        4.02      4.46 o 
 -14   0   8       31.06       27.86      6.95 o 
 -13   0   8        1.14       -1.93      4.92 o 
 -12   0   8       61.62       65.03      8.02 o 
 -11   0   8       54.00       66.48      7.86 o 
 -10   0   8       68.24       74.49      4.80 o 
  -9   0   8      106.27      114.75      5.52 o 
  -8   0   8       21.54       19.44      2.75 o 
  -7   0   8      518.58      492.19     14.55 o 
  -6   0   8      362.77      414.89     12.46 o 
  -5   0   8      234.27      229.62      7.74 o 
  -4   0   8     3566.08     3892.99     97.74 o 
  -3   0   8      412.90      514.93     16.50 o 
  -2   0   8      563.91      531.28     16.41 o 
  -1   0   8     2173.67     2382.22     93.23 o 
   0   0   8        0.27       -0.15      1.78 o 
   1   0   8     2626.08     2857.29     59.51 o 
   2   0   8      100.35      119.19      4.44 o 
   3   0   8      722.39      713.45     16.83 o 
   4   0   8       10.89       12.27      2.19 o 
   5   0   8      356.23      350.27      9.87 o 
   6   0   8      736.29      735.80     18.06 o 
   7   0   8       30.25       36.75      3.75 o 
   8   0   8      130.70      124.56     10.27 o 
   9   0   8       19.16       18.72      6.31 o 
  10   0   8        2.37        3.32      6.10 o 
 -14   1   8        1.20       -1.74      3.78 o 
 -13   1   8       10.23        5.64      3.78 o 
 -12   1   8      398.25      410.53     14.05 o 
 -11   1   8      462.17      494.43     16.04 o 
 -10   1   8       94.47       92.69      4.33 o 
  -9   1   8       45.72       49.71      2.71 o 
  -8   1   8      125.39      112.51      3.73 o 
  -7   1   8      281.48      289.34      7.26 o 
  -6   1   8      190.66      206.95      5.18 o 
  -5   1   8     2163.43     2440.01     55.55 o 
  -4   1   8       13.34       11.67      1.30 o 
  -3   1   8     1152.97     1260.29     22.11 o 
  -2   1   8     1877.35     2165.04     75.46 o 
  -1   1   8        8.87       20.08      2.20 o 
   0   1   8     2843.63     3302.88     70.05 o 
   1   1   8      293.59      328.66      7.48 o 
   2   1   8      173.83      172.41      3.92 o 
   3   1   8        1.32       -0.18      0.96 o 
   4   1   8        1.07        1.22      1.07 o 
   5   1   8      387.79      391.01      7.55 o 
   6   1   8     1704.80     1671.11     25.96 o 
   7   1   8       60.30       61.89      4.04 o 
   8   1   8        0.54       -1.47      2.13 o 
   9   1   8       12.98        9.18      3.91 o 
  10   1   8        5.15        6.34      4.10 o 
 -14   2   8        8.28        4.90      4.06 o 
 -13   2   8        8.47       10.84      4.31 o 
 -12   2   8       97.99       81.72      4.73 o 
 -11   2   8        2.00        1.48      2.40 o 
 -10   2   8       91.16       97.64      4.58 o 
  -9   2   8        4.21        3.43      1.96 o 
  -8   2   8       48.61       54.10      3.04 o 
  -7   2   8        0.92        0.04      1.20 o 
  -6   2   8      243.93      251.13      6.13 o 
  -5   2   8       62.15       63.42      2.27 o 
  -4   2   8      380.80      370.69      7.56 o 
  -3   2   8      488.26      495.98     14.87 o 
  -2   2   8      296.11      306.85      8.54 o 
  -1   2   8      146.62      146.54      5.14 o 
   0   2   8      450.00      484.03     16.03 o 
   1   2   8        9.56       12.10      2.78 o 
   2   2   8       14.03       13.16      1.55 o 
   3   2   8        2.45        2.11      2.12 o 
   4   2   8       20.46       17.38      2.44 o 
   5   2   8      384.07      395.52      9.52 o 
   6   2   8       21.45       19.55      4.90 o 
   7   2   8        6.42        6.56      2.43 o 
   8   2   8        1.09       -1.38      2.13 o 
   9   2   8        0.13       -1.86      2.46 o 
  10   2   8        5.36        3.58      7.27 o 
 -13   3   8       12.42        9.01      3.59 o 
 -12   3   8        0.62        4.74      3.05 o 
 -11   3   8      102.64      104.70      5.79 o 
 -10   3   8        0.42       -1.17      2.23 o 
  -9   3   8        2.49       -0.29      2.51 o 
  -8   3   8        0.03       -1.66      1.66 o 
  -7   3   8        8.35        7.70      1.75 o 
  -6   3   8      204.41      203.00      4.89 o 
  -5   3   8       75.00       85.53      2.88 o 
  -4   3   8       16.69       10.90      1.81 o 
  -3   3   8       40.24       43.60      3.19 o 
  -2   3   8      244.86      244.89      8.58 o 
  -1   3   8      377.32      384.62     12.32 o 
   0   3   8      671.31      703.45     17.04 o 
   1   3   8       87.13       81.53      3.82 o 
   2   3   8       14.49       14.82      2.27 o 
   3   3   8       20.72       21.90      2.63 o 
   4   3   8      122.47      123.84      6.56 o 
   5   3   8      153.93      150.74      6.39 o 
   6   3   8      260.98      248.56      8.91 o 
   7   3   8        3.92       -1.87      2.68 o 
   8   3   8        2.51       -2.88      2.88 o 
   9   3   8        1.86       -1.13      3.11 o 
 -13   4   8        9.08        6.31      5.86 o 
 -12   4   8       42.12       46.74      6.24 o 
 -11   4   8       11.31       11.61      4.31 o 
 -10   4   8        1.82        0.12      3.53 o 
  -9   4   8        0.46       -2.44      2.57 o 
  -8   4   8        2.63        1.71      2.67 o 
  -7   4   8       11.39        2.82      8.18 o 
  -6   4   8       16.22       11.77      2.90 o 
  -5   4   8        7.88        8.70      1.94 o 
  -4   4   8        7.16        4.05      1.75 o 
  -3   4   8      107.39       98.95      7.13 o 
  -2   4   8      129.58      119.47      4.84 o 
  -1   4   8        7.69        4.64      2.08 o 
   0   4   8       43.67       44.46      4.52 o 
   1   4   8      127.06      123.43      5.85 o 
   2   4   8       18.30       14.14      2.42 o 
   3   4   8       14.35        8.06      3.05 o 
   4   4   8        0.06       -2.31      2.31 o 
   5   4   8       40.16       47.03      6.63 o 
   6   4   8       11.80        1.55      3.44 o 
   7   4   8        1.61       -0.78      3.80 o 
   8   4   8        0.15       -1.11      2.86 o 
   9   4   8        1.77        1.25      3.36 o 
 -11   5   8       16.58       25.47      5.59 o 
 -10   5   8        2.70        7.05      3.76 o 
  -9   5   8        0.49       -0.59      3.66 o 
  -8   5   8        0.55       -1.94      2.97 o 
  -7   5   8        3.02       -2.54      2.54 o 
  -6   5   8       19.23       15.88      3.74 o 
  -5   5   8       56.61       63.88     21.15 o 
  -4   5   8       26.98       28.18      2.84 o 
  -3   5   8        9.22        6.90      2.40 o 
  -2   5   8       19.53       18.48      2.82 o 
  -1   5   8      228.81      220.65      7.40 o 
   0   5   8       80.94       89.40      5.11 o 
   1   5   8        3.68        2.27      2.09 o 
   2   5   8       54.24       51.08      5.32 o 
   3   5   8       18.67       19.32      3.93 o 
   4   5   8       15.56       12.86      3.79 o 
   5   5   8       15.22       16.41      4.16 o 
   6   5   8       31.31       22.75      6.98 o 
   7   5   8       25.27       20.54      5.27 o 
   8   5   8        2.42        1.83      4.33 o 
 -10   6   8        0.03       -3.51      5.56 o 
  -9   6   8        0.19       -1.70      3.63 o 
  -8   6   8        3.75       -2.52      3.59 o 
  -7   6   8       19.48       17.09      4.56 o 
  -6   6   8        2.98        4.23      3.51 o 
  -5   6   8       25.87       28.62      5.12 o 
  -4   6   8        0.00       -4.39      4.39 o 
  -3   6   8       38.92       44.34      3.76 o 
  -2   6   8        0.03        2.76      2.57 o 
  -1   6   8       35.89       37.44      3.96 o 
   0   6   8       50.28       59.78      4.59 o 
   1   6   8        3.85        6.43      3.11 o 
   2   6   8       20.51       20.40      4.07 o 
   3   6   8        8.89        7.12      3.56 o 
   4   6   8       18.70       12.31      4.23 o 
   5   6   8        0.52       -0.32      5.27 o 
   6   6   8        0.40       -1.22      3.57 o 
  -8   7   8        2.92       -3.53      4.35 o 
  -7   7   8        1.89       -3.92      4.76 o 
  -6   7   8       15.49       18.56      5.24 o 
  -5   7   8       73.15       82.74      8.08 o 
  -4   7   8       27.47       32.95      5.86 o 
  -3   7   8        2.89       -0.61      4.20 o 
  -2   7   8        2.61        1.28      2.92 o 
  -1   7   8       70.25       88.44      6.91 o 
   0   7   8       51.29       61.57      6.28 o 
   1   7   8        3.36        1.54      3.36 o 
   2   7   8       20.96       15.75      4.45 o 
   3   7   8        0.57       -1.60      3.48 o 
   4   7   8        0.60       -0.46      3.81 o 
  -4   8   8        9.45        6.90      5.36 o 
  -3   8   8       25.10       23.96      6.08 o 
  -1   8   8       25.99       24.98      6.61 o 
   0   8   8       11.40        7.37      4.69 o 
 -14   1   9        0.03        0.26      7.38 o 
 -13   1   9       19.45       16.19      6.10 o 
 -12   1   9       92.35      108.34      5.26 o 
 -11   1   9        3.78        4.39      2.32 o 
 -10   1   9        1.03        3.87      2.05 o 
  -9   1   9        0.51        0.49      1.45 o 
  -8   1   9        1.32        0.74      1.40 o 
  -7   1   9        2.39        4.21      1.39 o 
  -6   1   9       71.91       66.79      2.65 o 
  -5   1   9        0.59        1.22      1.06 o 
  -4   1   9        7.89        6.48      1.16 o 
  -3   1   9        0.51        0.45      0.92 o 
  -2   1   9        3.43        1.38      0.88 o 
  -1   1   9       38.44       36.86      2.97 o 
   0   1   9      206.50      224.89     11.21 o 
   1   1   9       55.10       63.43      2.75 o 
   2   1   9        0.28        0.57      1.05 o 
   3   1   9       51.57       52.48      2.30 o 
   4   1   9        7.62        6.86      1.59 o 
   5   1   9        2.21        3.33      1.88 o 
   6   1   9       45.12       51.86      3.44 o 
   7   1   9        0.00       -2.03      2.03 o 
   8   1   9        2.18        3.47      3.32 o 
   9   1   9        0.89        1.18      3.98 o 
  10   1   9        0.77        7.93      4.95 o 
 -14   2   9       32.14       29.33      5.41 o 
 -13   2   9        0.06        0.94      2.73 o 
 -12   2   9       24.19       37.05      4.01 o 
 -11   2   9       47.45       53.43      4.37 o 
 -10   2   9        2.90        1.08      2.54 o 
  -9   2   9        3.00       -0.10      1.88 o 
  -8   2   9        2.45        0.11      1.47 o 
  -7   2   9      297.04      294.73      7.14 o 
  -6   2   9        8.27       11.62      1.65 o 
  -5   2   9      104.19       98.66      2.94 o 
  -4   2   9       30.94       32.25      1.86 o 
  -3   2   9        0.12        0.93      1.91 o 
  -2   2   9       93.78       88.42      3.99 o 
  -1   2   9       75.10       80.04      4.48 o 
   0   2   9      164.95      180.19      6.55 o 
   1   2   9        0.46        0.45      1.39 o 
   2   2   9        0.44       -0.67      2.09 o 
   3   2   9       21.27       22.55      2.87 o 
   4   2   9        5.26        4.03      1.94 o 
   5   2   9       94.55       98.69      5.55 o 
   6   2   9        2.05       -0.51      2.55 o 
   7   2   9        2.02       -1.88      2.56 o 
   8   2   9        0.11       -1.95      2.72 o 
   9   2   9        5.31        7.23      3.41 o 
 -13   3   9       42.77       50.69      4.98 o 
 -12   3   9      104.40      105.35      5.68 o 
 -11   3   9        9.12       11.51      3.22 o 
 -10   3   9        9.15        1.48      2.68 o 
  -9   3   9       15.56       14.12      2.62 o 
  -8   3   9        0.62       -2.01      2.31 o 
  -7   3   9        0.83        0.78      1.97 o 
  -6   3   9       27.62       39.17      6.51 o 
  -5   3   9        0.91        0.86      1.38 o 
  -4   3   9      100.53       96.70      3.69 o 
  -3   3   9        6.88        6.46      2.03 o 
  -2   3   9       14.60       14.35      2.78 o 
  -1   3   9       28.95       40.20      3.28 o 
   0   3   9      227.18      222.37      7.18 o 
   1   3   9      138.10      128.66      5.94 o 
   2   3   9        0.07       -1.54      1.54 o 
   3   3   9      117.45      115.94      5.01 o 
   4   3   9       14.25       17.99      3.81 o 
   5   3   9        0.76       -2.79      2.97 o 
   6   3   9      106.03       93.40      5.71 o 
   7   3   9       10.71        5.75      3.27 o 
   8   3   9        4.39        6.16      3.43 o 
   9   3   9        0.00        0.88      3.53 o 
 -12   4   9        5.50       11.83      4.70 o 
 -11   4   9       82.01       93.51      6.68 o 
 -10   4   9        3.24       -1.01      3.96 o 
  -9   4   9       60.56       76.06     10.70 o 
  -8   4   9       53.30       53.95      5.73 o 
  -7   4   9        0.18       -2.20      2.24 o 
  -6   4   9      147.05      146.49      5.93 o 
  -5   4   9        2.85        1.13      1.82 o 
  -4   4   9      108.50      112.11      4.28 o 
  -3   4   9       57.40       63.34      4.04 o 
  -2   4   9       35.70       42.73      3.51 o 
  -1   4   9      108.20       99.32      4.58 o 
   0   4   9       74.94       79.47      4.17 o 
   1   4   9      158.37      163.77      6.19 o 
   2   4   9       83.22       84.32      4.31 o 
   3   4   9       24.31       29.06      4.36 o 
   4   4   9       12.06       15.80      3.74 o 
   5   4   9        0.90       -1.17      3.24 o 
   6   4   9        4.02       -1.29      3.24 o 
   7   4   9        1.62        1.80      3.53 o 
   8   4   9        1.62       -1.71      3.59 o 
 -11   5   9       25.25       33.90      5.81 o 
 -10   5   9       19.58       22.32      4.65 o 
  -9   5   9        0.49       -3.08      3.08 o 
  -8   5   9       10.49        7.74      3.78 o 
  -7   5   9       48.84       50.06      5.79 o 
  -6   5   9       29.25       32.20      4.95 o 
  -5   5   9        2.02        0.89      2.51 o 
  -4   5   9       20.78       18.49      2.66 o 
  -3   5   9       35.74       30.30      3.42 o 
  -2   5   9      138.07      139.62      5.85 o 
  -1   5   9      206.44      203.12      7.32 o 
   0   5   9        1.60        1.06      2.08 o 
   1   5   9        8.74       11.22      2.79 o 
   2   5   9       14.72       17.28      3.91 o 
   3   5   9        0.71       -1.76      4.36 o 
   4   5   9       29.30       29.91      5.05 o 
   5   5   9        4.91        3.16      3.64 o 
   6   5   9        1.02       -1.41      3.57 o 
   7   5   9       14.49       16.90      4.78 o 
 -10   6   9        3.94       -0.79      4.48 o 
  -9   6   9       19.53       20.50      4.93 o 
  -8   6   9       16.68       10.34      4.28 o 
  -7   6   9        6.64        6.05      3.79 o 
  -6   6   9        6.54        1.59      3.77 o 
  -5   6   9        4.91        4.41      3.97 o 
  -4   6   9       14.55       16.03      3.49 o 
  -3   6   9        0.06       -2.59      2.59 o 
  -2   6   9       58.40       79.16      5.31 o 
  -1   6   9        5.59        0.24      4.12 o 
   0   6   9       41.70       61.14      6.21 o 
   1   6   9       25.95       26.84      4.70 o 
   2   6   9        8.62        6.03      4.04 o 
   3   6   9       16.58       17.16      6.44 o 
   4   6   9       19.18       21.63      4.84 o 
   5   6   9        0.47       -2.11      3.40 o 
  -7   7   9        9.76       14.16      4.79 o 
  -6   7   9       32.35       37.03      6.38 o 
  -5   7   9       14.00       13.90      6.58 o 
  -4   7   9       36.13       33.80      9.09 o 
  -3   7   9       51.69       54.78      6.88 o 
  -2   7   9       10.82       15.71      3.54 o 
  -1   7   9      138.07      134.53      8.02 o 
   0   7   9        4.02        6.58      4.13 o 
   1   7   9        7.02        6.30      7.67 o 
   2   7   9        8.49       11.73      4.25 o 
   3   7   9        0.29        3.09      3.89 o 
 -14   0  10        2.59        0.43      5.29 o 
 -13   0  10       16.35       16.69      5.94 o 
 -12   0  10       20.41       20.64      6.10 o 
 -11   0  10       75.76       68.91      4.87 o 
 -10   0  10      149.74      144.40      9.20 o 
  -9   0  10        0.00        2.58      2.19 o 
  -8   0  10      179.74      191.33      7.40 o 
  -7   0  10      414.64      405.45     12.68 o 
  -6   0  10        6.44       13.70      4.31 o 
  -5   0  10      142.16      154.14      6.01 o 
  -4   0  10       10.67       17.31      2.30 o 
  -3   0  10       29.62       29.70      3.40 o 
  -2   0  10       24.98       27.76      4.76 o 
  -1   0  10      730.72      792.13     44.90 o 
   0   0  10     1100.62     1130.35     39.98 o 
   1   0  10     2011.19     2006.03     53.73 o 
   2   0  10     1082.15     1063.96     24.25 o 
   3   0  10      205.43      205.20      6.99 o 
   4   0  10       87.39       91.25      4.86 o 
   5   0  10     1618.66     1593.08     35.63 o 
   6   0  10      107.22       99.63      5.13 o 
   7   0  10      137.47      139.87      7.59 o 
   8   0  10        1.69        0.75      5.40 o 
   9   0  10        6.95        9.31      6.15 o 
 -14   1  10       12.10       12.90      4.06 o 
 -13   1  10        6.60        9.60      3.97 o 
 -12   1  10        6.12        7.59      2.79 o 
 -11   1  10       27.63       25.08      4.08 o 
 -10   1  10       32.30       39.68      3.07 o 
  -9   1  10      367.13      362.46      8.59 o 
  -8   1  10      139.32      132.08      4.21 o 
  -7   1  10       20.87       29.07      3.65 o 
  -6   1  10      348.60      351.70      7.91 o 
  -5   1  10        4.75        9.74      1.41 o 
  -4   1  10      217.45      214.45      6.01 o 
  -3   1  10      655.49      699.56     15.84 o 
  -2   1  10       23.11       21.93      1.50 o 
  -1   1  10        4.08        0.56      1.73 o 
   0   1  10     1157.26     1280.96     40.68 o 
   1   1  10      417.02      452.43     12.27 o 
   2   1  10       23.08       24.29      2.43 o 
   3   1  10       56.58       57.51      3.25 o 
   4   1  10      647.24      628.69     12.52 o 
   5   1  10       59.10       87.80      4.12 o 
   6   1  10        5.63        0.76      2.19 o 
   7   1  10        2.26        0.89      2.77 o 
   8   1  10       21.44       26.90      5.17 o 
   9   1  10        0.44        0.00      6.15 o 
 -14   2  10        4.08        3.60      4.09 o 
 -13   2  10        2.69       -0.52      4.25 o 
 -12   2  10       63.50       80.88      5.43 o 
 -11   2  10       23.69       12.69      2.94 o 
 -10   2  10       59.08       65.35      4.66 o 
  -9   2  10       10.20        9.44      2.44 o 
  -8   2  10      119.61      112.38      4.02 o 
  -7   2  10      188.67      185.84      6.41 o 
  -6   2  10        3.70        1.03      1.75 o 
  -5   2  10       64.14       63.60      4.03 o 
  -4   2  10      181.43      181.87      5.34 o 
  -3   2  10       20.05       25.30      3.34 o 
  -2   2  10      217.77      203.85      7.28 o 
  -1   2  10     1174.64     1238.99     28.44 o 
   0   2  10      311.41      310.11      9.28 o 
   1   2  10      348.55      395.58     11.12 o 
   2   2  10      446.80      452.44     12.38 o 
   3   2  10      482.26      497.88     14.23 o 
   4   2  10      608.54      598.97     15.76 o 
   5   2  10      728.33      710.71     18.50 o 
   6   2  10        0.73       -0.58      2.71 o 
   7   2  10       34.79       30.18      5.37 o 
   8   2  10       13.55       12.89      3.70 o 
   9   2  10       40.88       52.30     11.20 o 
 -13   3  10       86.55       88.56      6.40 o 
 -12   3  10        4.86        5.81      4.14 o 
 -11   3  10        7.78        9.27      3.79 o 
 -10   3  10        2.09        3.56      3.15 o 
  -9   3  10       20.00       25.45      5.05 o 
  -8   3  10       63.18       67.25      7.03 o 
  -7   3  10      371.32      357.62     10.43 o 
  -6   3  10       72.28       71.72      3.33 o 
  -5   3  10      145.83      134.47      4.63 o 
  -4   3  10       20.05       18.57      2.37 o 
  -3   3  10      204.89      203.96      6.87 o 
  -2   3  10      141.84      137.21      6.90 o 
  -1   3  10      373.49      361.86     10.38 o 
   0   3  10       40.33       39.61      3.52 o 
   1   3  10        2.01        1.70      1.91 o 
   2   3  10       28.08       22.46      3.06 o 
   3   3  10        1.60        2.30      2.46 o 
   4   3  10      140.41      153.60      8.23 o 
   5   3  10        0.91       -0.09      6.31 o 
   6   3  10       20.63       20.00      4.60 o 
   7   3  10        0.50       -3.05      3.12 o 
   8   3  10        0.05        0.95      3.42 o 
 -12   4  10      107.35      111.94     10.32 o 
 -11   4  10        1.57       -3.10      4.09 o 
 -10   4  10        0.15       -3.06      3.06 o 
  -9   4  10       12.87        8.98      3.96 o 
  -8   4  10       12.34       11.36      3.87 o 
  -7   4  10        9.90        7.78      3.21 o 
  -6   4  10        1.28       -0.47      2.36 o 
  -5   4  10        1.09       -1.69      1.69 o 
  -4   4  10       92.90       85.62      3.86 o 
  -3   4  10      142.37      136.78      8.91 o 
  -2   4  10      280.28      282.74      9.44 o 
  -1   4  10      498.37      499.63     14.97 o 
   0   4  10       18.61       25.43      3.25 o 
   1   4  10       22.29       25.42      3.27 o 
   2   4  10      116.81      110.33      5.19 o 
   3   4  10      267.20      249.33     10.92 o 
   4   4  10      497.08      517.27     18.24 o 
   5   4  10       76.09       82.89      7.11 o 
   6   4  10        0.49        0.56      3.57 o 
   7   4  10       17.31       26.26      8.48 o 
 -11   5  10        3.45        0.24      4.39 o 
 -10   5  10        0.82       -0.84      3.51 o 
  -9   5  10       17.33       11.89      4.18 o 
  -8   5  10        0.00       -4.42      6.23 o 
  -7   5  10       18.41       20.59      4.45 o 
  -6   5  10       16.79       17.02      4.03 o 
  -5   5  10        5.07        0.52      2.49 o 
  -4   5  10        9.32        7.78      2.42 o 
  -3   5  10        9.29        9.37      2.80 o 
  -2   5  10       49.21       62.81      4.69 o 
  -1   5  10      154.62      139.97      6.07 o 
   0   5  10       32.62       33.49      3.78 o 
   1   5  10       19.63       18.52      4.11 o 
   2   5  10        1.93       -1.45      4.79 o 
   3   5  10       28.99       31.30      5.22 o 
   4   5  10       27.20       32.36      5.28 o 
   5   5  10        7.55        4.73      4.12 o 
   6   5  10        0.66       -0.37      3.91 o 
  -9   6  10        9.68        3.83      4.31 o 
  -8   6  10       10.12        5.40      4.11 o 
  -7   6  10        5.04        2.34      3.92 o 
  -6   6  10        0.93        6.10      4.03 o 
  -5   6  10        0.08       -3.61      3.61 o 
  -4   6  10       10.00        7.81      3.35 o 
  -3   6  10       89.12       83.60      4.88 o 
  -2   6  10       15.91       24.17      3.58 o 
  -1   6  10      101.99      101.33      5.39 o 
   0   6  10        1.54        3.44      4.95 o 
   1   6  10       19.82       14.13      4.37 o 
   2   6  10       22.17       17.44      4.82 o 
   3   6  10       25.48       31.24      5.42 o 
   4   6  10       82.34       91.55     12.17 o 
   5   6  10       19.28       16.19      5.01 o 
  -7   7  10        3.68        1.00      4.30 o 
  -6   7  10        2.03        0.57      4.24 o 
  -5   7  10       10.41        6.75      7.27 o 
  -4   7  10        7.15       -3.33      4.20 o 
  -3   7  10       11.63       12.14      4.98 o 
  -2   7  10       31.72       28.35      4.29 o 
  -1   7  10        4.68        4.35      4.08 o 
   0   7  10        3.23        5.26      4.35 o 
   1   7  10        5.09        5.48      3.96 o 
   2   7  10        3.58        1.36      3.88 o 
 -14   1  11       23.65       33.32      5.62 o 
 -13   1  11       15.34       12.10      3.88 o 
 -12   1  11        0.66        0.16      2.61 o 
 -11   1  11        2.19        0.84      2.29 o 
 -10   1  11        8.83       10.86      2.12 o 
  -9   1  11       33.22       45.67      3.17 o 
  -8   1  11        5.56        4.04      1.64 o 
  -7   1  11        5.48        3.29      1.45 o 
  -6   1  11        5.99        2.81      1.33 o 
  -5   1  11        7.86        7.60      1.96 o 
  -4   1  11        4.68        5.88      1.94 o 
  -3   1  11        8.10        5.63      1.53 o 
  -2   1  11      131.13      140.84      5.53 o 
  -1   1  11       37.94       38.68      3.49 o 
   0   1  11        2.12        0.98      1.78 o 
   1   1  11        1.55        1.22      2.01 o 
   2   1  11        5.28        2.32      2.05 o 
   3   1  11       31.37       32.79      3.23 o 
   4   1  11        5.84        2.05      2.92 o 
   5   1  11       45.93       46.15      3.46 o 
   6   1  11        0.07        1.64      2.21 o 
   7   1  11        2.81        3.26      3.07 o 
   8   1  11        2.02        5.30      5.08 o 
 -13   2  11        3.08        0.92      3.61 o 
 -12   2  11        1.12        1.33      3.33 o 
 -11   2  11       18.49       21.01      4.39 o 
 -10   2  11        2.58       -0.74      2.68 o 
  -9   2  11       24.10       24.53      3.22 o 
  -8   2  11       14.79       13.66      2.77 o 
  -7   2  11        2.73        2.49      2.15 o 
  -6   2  11       12.40        9.78      2.52 o 
  -5   2  11       57.00       58.09      3.42 o 
  -4   2  11       47.26       42.84      3.05 o 
  -3   2  11      161.44      156.85      5.90 o 
  -2   2  11      318.70      333.69      9.82 o 
  -1   2  11      221.23      217.19     11.23 o 
   0   2  11      133.54      131.77      5.51 o 
   1   2  11      275.59      265.60      8.62 o 
   2   2  11       27.42       29.66      3.52 o 
   3   2  11        7.94        1.40      2.50 o 
   4   2  11      159.83      158.19      9.28 o 
   5   2  11       69.58       79.93      7.12 o 
   6   2  11       12.23        7.92      5.04 o 
   7   2  11        0.30       -1.58      2.78 o 
   8   2  11        0.05       -2.33      3.25 o 
 -13   3  11       40.81       65.81      6.80 o 
 -12   3  11       16.35       15.02      4.61 o 
 -11   3  11       15.98       13.14      4.27 o 
 -10   3  11       27.19       34.48      8.80 o 
  -9   3  11        1.97        1.20      4.31 o 
  -8   3  11       18.32       16.44      3.82 o 
  -7   3  11       60.14       53.74      7.46 o 
  -6   3  11       93.45       81.53      3.64 o 
  -5   3  11        2.90        0.34      1.81 o 
  -4   3  11      237.07      215.15      6.37 o 
  -3   3  11      433.59      401.30     13.80 o 
  -2   3  11      381.03      360.18     10.66 o 
  -1   3  11       24.38       28.05      3.34 o 
   0   3  11       15.27       12.80      2.55 o 
   1   3  11       36.60       46.10      3.99 o 
   2   3  11      132.45      134.82      5.89 o 
   3   3  11       31.06       34.70      5.11 o 
   4   3  11        0.32        3.08      5.13 o 
   5   3  11       50.07       57.67      6.51 o 
   6   3  11        2.65        2.01      3.35 o 
   7   3  11        1.04        0.21      6.15 o 
   8   3  11        3.47        4.44      3.86 o 
 -12   4  11        0.87        0.30      3.97 o 
 -11   4  11        5.91        9.34      4.31 o 
 -10   4  11        0.40       -0.60      6.02 o 
  -9   4  11       10.19        6.41      3.69 o 
  -8   4  11       31.41       29.93      6.04 o 
  -7   4  11       50.19       63.50      6.11 o 
  -6   4  11       18.93       16.58      3.03 o 
  -5   4  11       56.51       54.62      3.80 o 
  -4   4  11       47.94       60.85      4.56 o 
  -3   4  11        0.09       -2.14      2.14 o 
  -2   4  11        7.52       13.30      3.03 o 
  -1   4  11        0.37        0.90      2.31 o 
   0   4  11      114.42      107.24      6.19 o 
   1   4  11       38.35       45.51      5.21 o 
   2   4  11        0.04        1.30      3.00 o 
   3   4  11       25.22       26.35      4.89 o 
   4   4  11       11.82       13.26      4.52 o 
   5   4  11       66.66       70.76      7.35 o 
   6   4  11        3.99        0.20      4.97 o 
   7   4  11        0.09       -2.97      3.80 o 
 -11   5  11       15.72       13.70      4.97 o 
 -10   5  11        8.59        7.87      4.49 o 
  -9   5  11       11.20        5.19      4.08 o 
  -8   5  11       16.63       11.64      4.20 o 
  -7   5  11      151.09      133.29      7.86 o 
  -6   5  11       42.03       32.29      5.35 o 
  -5   5  11       11.07       11.89      3.29 o 
  -4   5  11       80.10       83.35      4.91 o 
  -3   5  11      225.36      207.58      7.72 o 
  -2   5  11       55.02       62.30      4.85 o 
  -1   5  11       26.07       31.43      3.94 o 
   0   5  11       11.91       12.48      3.12 o 
   1   5  11        0.17        0.78      3.21 o 
   2   5  11       25.96       26.50      4.82 o 
   3   5  11        2.74        0.52      3.69 o 
   4   5  11       14.38       23.68      5.43 o 
   5   5  11       22.90       22.56      5.48 o 
  -9   6  11       21.79       15.44      4.83 o 
  -8   6  11       12.64       10.63      4.44 o 
  -7   6  11       42.74       53.43      6.69 o 
  -6   6  11       27.88       44.01      6.23 o 
  -5   6  11        7.92       -0.16      4.07 o 
  -4   6  11       47.32       57.72      6.50 o 
  -3   6  11       25.45       31.68      4.04 o 
  -2   6  11       22.81       29.61      5.10 o 
  -1   6  11       10.01       10.42      3.20 o 
   0   6  11        7.05        7.06      3.90 o 
   1   6  11        0.01       -1.76      3.21 o 
   2   6  11        2.35        2.62      3.94 o 
   3   6  11       33.39       40.15      6.16 o 
   4   6  11        3.43        1.75      4.20 o 
  -6   7  11        4.37       -1.75      4.61 o 
  -5   7  11        2.01        4.97      4.68 o 
  -4   7  11        9.02        4.73      4.97 o 
  -3   7  11       30.07       23.85      5.63 o 
  -2   7  11        1.16       -1.36      3.15 o 
  -1   7  11        4.13       -2.41      9.12 o 
   0   7  11        9.78        8.05      4.50 o 
   1   7  11        1.32       -3.67      4.21 o 
 -14   0  12       28.94       47.39      8.56 o 
 -13   0  12       13.69       19.57      6.10 o 
 -12   0  12       75.26       68.08      8.13 o 
 -11   0  12      173.27      145.60      9.36 o 
 -10   0  12       77.73       61.95      5.56 o 
  -9   0  12       15.14        7.52      2.73 o 
  -8   0  12        2.42        2.61      2.27 o 
  -7   0  12       18.30       18.82      3.05 o 
  -6   0  12        7.28       10.06      2.47 o 
  -5   0  12        1.44       -0.85      1.72 o 
  -4   0  12       30.66       28.54      3.69 o 
  -3   0  12       44.02       23.85      5.51 o 
  -2   0  12       19.39       20.00      4.97 o 
  -1   0  12       66.76       64.28      4.73 o 
   0   0  12       25.59       23.89      3.71 o 
   1   0  12       58.13       58.60      9.52 o 
   2   0  12       55.09       66.51      5.40 o 
   3   0  12       84.77       79.53      5.86 o 
   4   0  12      136.02      151.93      8.07 o 
   5   0  12        3.64        3.51      4.04 o 
   6   0  12        1.22        0.87      3.31 o 
   7   0  12       49.95       51.13      8.13 o 
 -13   1  12        6.38        5.08      5.24 o 
 -12   1  12        7.36        6.17      4.63 o 
 -11   1  12        2.65       -1.60      3.00 o 
 -10   1  12       61.90       63.06      4.59 o 
  -9   1  12       72.01       73.57      4.25 o 
  -8   1  12       70.93       69.12      4.55 o 
  -7   1  12       88.04       80.38      4.08 o 
  -6   1  12      105.35      109.24      4.69 o 
  -5   1  12        4.61        1.03      1.96 o 
  -4   1  12       34.34       35.38      3.33 o 
  -3   1  12      174.77      171.91      5.36 o 
  -2   1  12        5.46        7.84      2.41 o 
  -1   1  12       26.69       25.25      3.12 o 
   0   1  12       22.75       12.82      2.70 o 
   1   1  12       35.57       38.51      4.70 o 
   2   1  12        0.79       -0.65      2.04 o 
   3   1  12      124.83      115.45      4.93 o 
   4   1  12      413.61      418.80     10.73 o 
   5   1  12      208.76      211.35      6.23 o 
   6   1  12      158.64      175.68      6.46 o 
   7   1  12       13.07       18.67      4.85 o 
 -13   2  12        0.31       -2.53      3.55 o 
 -12   2  12       27.41       27.57      4.68 o 
 -11   2  12      103.32       97.08      6.31 o 
 -10   2  12       94.51       84.95      5.84 o 
  -9   2  12      142.32      124.76      5.54 o 
  -8   2  12       29.01       30.16      3.52 o 
  -7   2  12       23.02       22.97      3.47 o 
  -6   2  12        0.55       -1.32      1.82 o 
  -5   2  12       52.24       58.76      3.51 o 
  -4   2  12       74.34       70.45      3.67 o 
  -3   2  12      123.14      105.26      5.11 o 
  -2   2  12       14.32       15.45      2.91 o 
  -1   2  12       13.09       10.37      2.75 o 
   0   2  12       44.15       47.69      4.26 o 
   1   2  12       24.23       25.04      3.51 o 
   2   2  12      100.44      108.73      5.45 o 
   3   2  12       36.54       33.15      4.28 o 
   4   2  12       99.22      114.27      8.26 o 
   5   2  12        2.74        5.38      3.54 o 
   6   2  12        0.33       -2.48      3.19 o 
   7   2  12        5.14        3.35      3.60 o 
 -13   3  12        4.35        2.81      4.15 o 
 -12   3  12        3.82        0.49      3.91 o 
 -11   3  12        5.85        1.68      3.23 o 
 -10   3  12       63.51       67.10      6.40 o 
  -9   3  12      178.98      171.86     11.15 o 
  -8   3  12       31.61       41.31      4.64 o 
  -7   3  12        1.60        0.91      2.14 o 
  -6   3  12       18.77       19.03      5.03 o 
  -5   3  12       24.98       21.93      2.75 o 
  -4   3  12      662.48      651.46     14.54 o 
  -3   3  12        0.86        3.20      2.60 o 
  -2   3  12      525.54      545.22     14.94 o 
  -1   3  12       60.24       71.45      4.92 o 
   0   3  12       97.49      100.22      5.19 o 
   1   3  12      308.04      320.01     18.98 o 
   2   3  12       40.98       43.40      4.70 o 
   3   3  12      427.19      452.91     16.70 o 
   4   3  12      504.00      532.37     26.14 o 
   5   3  12       34.15       30.88      5.43 o 
   6   3  12        5.90        0.07      3.85 o 
   7   3  12       15.92       20.93      5.35 o 
 -12   4  12       13.78       11.04      4.84 o 
 -11   4  12       20.50       18.98      4.99 o 
 -10   4  12       19.68       21.87      5.56 o 
  -9   4  12      124.96      112.01     12.60 o 
  -8   4  12        6.80        5.46      3.51 o 
  -7   4  12       10.92       10.06      3.24 o 
  -6   4  12        0.27       -1.60      2.06 o 
  -5   4  12       11.43       11.65      2.56 o 
  -4   4  12        9.95       12.73      3.71 o 
  -3   4  12      304.24      297.20     19.06 o 
  -2   4  12        9.36        5.61      3.14 o 
  -1   4  12        4.27        4.56      2.62 o 
   0   4  12        0.31        1.35      2.91 o 
   1   4  12        8.92        4.28      2.63 o 
   2   4  12       22.61       23.80      4.46 o 
   3   4  12        2.66        3.96      3.80 o 
   4   4  12       82.44       78.52      7.71 o 
   5   4  12        0.39       -0.95      3.91 o 
   6   4  12        0.01       -0.57      3.90 o 
 -10   5  12        3.40       -3.52      7.78 o 
  -9   5  12       44.57       46.94      6.33 o 
  -8   5  12       37.25       42.34      5.65 o 
  -7   5  12       17.63       11.34      6.20 o 
  -6   5  12       14.42       10.19      4.95 o 
  -5   5  12        1.33       -1.94      2.77 o 
  -4   5  12      143.06      142.49      5.77 o 
  -3   5  12       46.11       62.32      5.32 o 
  -2   5  12       90.14       88.01      5.54 o 
  -1   5  12        2.74        0.48      2.59 o 
   0   5  12        8.20        9.56      3.36 o 
   1   5  12       21.63       15.13      4.35 o 
   2   5  12       15.81       10.26      4.27 o 
   3   5  12      103.63      103.77      7.97 o 
   4   5  12       86.36       97.93      8.82 o 
   5   5  12       10.88        7.32      4.62 o 
  -8   6  12        1.21       -1.33      4.12 o 
  -7   6  12        6.42        4.34      4.14 o 
  -6   6  12        6.50        6.81      4.15 o 
  -5   6  12        2.20       -1.58      3.52 o 
  -4   6  12        1.42       -3.25      3.25 o 
  -3   6  12       53.15       39.83      4.47 o 
  -2   6  12        1.31        2.13      2.77 o 
  -1   6  12        0.03       -2.61      2.90 o 
   0   6  12        0.65       -2.61      3.49 o 
   1   6  12        3.38        1.99      3.78 o 
   2   6  12        2.15        0.69      4.20 o 
   3   6  12        1.86        1.58      4.44 o 
  -4   7  12        4.06        0.60      4.41 o 
  -3   7  12        5.77        4.89      3.93 o 
  -2   7  12        0.79       -2.11      3.65 o 
  -1   7  12        2.07        0.10      4.05 o 
 -13   1  13        4.18        2.67      4.81 o 
 -12   1  13        0.50       -0.83      3.37 o 
 -11   1  13       19.59       18.83      6.85 o 
 -10   1  13        3.37        5.15      2.80 o 
  -9   1  13       50.83       54.51      4.33 o 
  -8   1  13        4.93        5.45      2.46 o 
  -7   1  13       37.28       40.82      3.71 o 
  -6   1  13       97.00       91.08      4.49 o 
  -5   1  13       49.16       66.29      8.73 o 
  -4   1  13      114.66       97.85      5.43 o 
  -3   1  13      142.76      137.89      4.86 o 
  -2   1  13       45.41       37.47      3.76 o 
  -1   1  13       67.09       71.22      4.68 o 
   0   1  13        8.81        5.53      2.48 o 
   1   1  13        1.13        0.17      2.35 o 
   2   1  13       25.26       21.55      3.53 o 
   3   1  13       24.30       16.43      3.53 o 
   4   1  13        1.16       -2.48      2.48 o 
   5   1  13        0.05       -0.30      2.72 o 
   6   1  13        3.99        3.99      3.91 o 
   7   1  13        0.35       -4.39      4.39 o 
 -13   2  13        0.00       -2.79      3.71 o 
 -12   2  13        0.88        2.87      3.65 o 
 -11   2  13        2.89        2.36      3.60 o 
 -10   2  13       19.50       11.38      3.89 o 
  -9   2  13       32.65       38.32      3.98 o 
  -8   2  13        4.86        3.28      2.55 o 
  -7   2  13        5.36       -1.62      2.11 o 
  -6   2  13       88.68       66.73      4.12 o 
  -5   2  13       17.36       22.34      2.81 o 
  -4   2  13      372.89      325.67      8.64 o 
  -3   2  13        4.99        6.36      3.64 o 
  -2   2  13        1.10        0.14      2.09 o 
  -1   2  13       24.64       25.41      3.37 o 
   0   2  13        6.44        0.78      2.54 o 
   1   2  13       97.77       90.87      5.23 o 
   2   2  13        5.55        1.87      2.84 o 
   3   2  13       43.70       36.76      4.46 o 
   4   2  13        2.00       -1.15      3.31 o 
   5   2  13        1.77       -0.34      3.55 o 
   6   2  13        2.96       -0.47      3.84 o 
   7   2  13        0.47       -3.07      4.28 o 
 -12   3  13        0.03       -3.49      3.49 o 
 -11   3  13        2.82       -1.77      5.88 o 
 -10   3  13        8.40        4.38      3.81 o 
  -9   3  13       18.88       24.29      4.76 o 
  -8   3  13        4.94        6.72      2.83 o 
  -7   3  13       94.93       78.26      4.60 o 
  -6   3  13       39.58       53.15      6.23 o 
  -5   3  13       22.69       26.17      3.13 o 
  -4   3  13       62.27       79.25      4.68 o 
  -3   3  13       40.12       35.78      3.95 o 
  -2   3  13       99.40       79.08      4.73 o 
  -1   3  13        6.28        7.72      2.71 o 
   0   3  13        0.69        1.10      2.36 o 
   1   3  13        6.10        4.20      2.74 o 
   2   3  13        0.24       -1.21      2.70 o 
   3   3  13      148.27      159.95      9.26 o 
   4   3  13        7.87        7.13      8.13 o 
   5   3  13       17.53       12.62      4.92 o 
   6   3  13       18.67       17.09      5.03 o 
 -11   4  13        2.99        2.18      3.77 o 
 -10   4  13        9.70        8.35      4.07 o 
  -9   4  13      132.73      134.63      8.02 o 
  -8   4  13        7.28        7.86      3.69 o 
  -7   4  13       22.25       24.57      3.73 o 
  -6   4  13      102.81      101.70      4.70 o 
  -5   4  13       23.13       26.24      3.24 o 
  -4   4  13      191.47      166.25     13.99 o 
  -3   4  13        6.43        3.38      2.74 o 
  -2   4  13        9.94       12.10      3.15 o 
  -1   4  13        6.58        4.67      2.61 o 
   0   4  13        1.26       -0.19      2.47 o 
   1   4  13       41.95       46.54      4.56 o 
   2   4  13        0.03        0.20      3.60 o 
   3   4  13        4.38        2.23      4.09 o 
   4   4  13        0.39       -2.50      3.95 o 
   5   4  13        6.88       -1.51      4.47 o 
 -10   5  13        7.08        1.60      4.23 o 
  -9   5  13        7.97        3.33      3.85 o 
  -8   5  13        4.93        7.49      4.01 o 
  -7   5  13       28.61       24.92      5.16 o 
  -6   5  13        2.90        1.71      3.05 o 
  -5   5  13        2.86       -1.55      2.40 o 
  -4   5  13        0.49        1.87      2.65 o 
  -3   5  13        1.42        0.21      2.96 o 
  -2   5  13        1.57        1.09      2.74 o 
  -1   5  13        2.29       -2.46      2.46 o 
   0   5  13        3.61        2.51      2.81 o 
   1   5  13       16.53       24.41      5.05 o 
   2   5  13       10.32       10.92      4.48 o 
   3   5  13       44.57       58.02     15.75 o 
   4   5  13       10.18        8.75      4.66 o 
  -8   6  13        1.25        0.11      4.36 o 
  -7   6  13        4.61        1.57      4.31 o 
  -6   6  13        3.73        0.67      3.90 o 
  -5   6  13        1.15       -3.71      3.71 o 
  -4   6  13        0.49       -3.06      3.06 o 
  -3   6  13        5.55        5.80      3.47 o 
  -2   6  13       46.07       61.91      6.70 o 
  -1   6  13        6.63        6.39      7.62 o 
   0   6  13        0.51       -2.73      3.42 o 
   1   6  13        1.05       -0.83      3.77 o 
 -11   0  14       18.73       15.83      5.88 o 
 -10   0  14       32.19       42.04      7.81 o 
  -9   0  14      223.39      236.02     14.92 o 
  -8   0  14       19.43       32.04      7.06 o 
  -7   0  14      132.49      136.60     11.02 o 
  -6   0  14      244.61      233.46     14.87 o 
  -5   0  14      830.86      810.69     36.37 o 
  -4   0  14      124.89      168.42     12.25 o 
  -3   0  14       18.16       13.37      5.19 o 
  -2   0  14      173.25      173.39     12.25 o 
  -1   0  14       13.51       13.21      5.83 o 
   0   0  14        1.04       -1.97      2.60 o 
   1   0  14       19.23       10.81      3.91 o 
   2   0  14        4.53        1.61      3.68 o 
   3   0  14      130.60      133.82      7.92 o 
   4   0  14        0.93       -1.64      3.46 o 
   5   0  14       12.36       13.48      4.28 o 
   6   0  14        8.64        2.19      5.51 o 
 -13   1  14        7.20        8.82      5.99 o 
 -12   1  14        6.25        7.59      5.94 o 
 -11   1  14        0.36       -2.73      4.76 o 
 -10   1  14      189.66      175.28     15.43 o 
  -9   1  14      155.95      157.81      8.26 o 
  -8   1  14      233.40      246.17     11.47 o 
  -7   1  14      251.05      263.76     11.21 o 
  -6   1  14      153.12      149.31      8.10 o 
  -5   1  14      752.85      810.16     25.83 o 
  -4   1  14     1268.82     1362.69     39.88 o 
  -3   1  14        7.37        3.06      2.30 o 
  -2   1  14       13.04       14.11      2.90 o 
  -1   1  14       19.03       15.44      3.15 o 
   0   1  14      263.52      270.98      9.38 o 
   1   1  14      762.51      759.97     19.96 o 
   2   1  14       60.78       59.94      5.20 o 
   3   1  14       43.68       39.74      4.55 o 
   4   1  14       10.59        6.91      3.11 o 
   5   1  14        0.91       -1.92      3.72 o 
   6   1  14        8.92        5.79      4.54 o 
 -12   2  14       11.90        7.21      5.43 o 
 -11   2  14        1.56       -1.74      3.54 o 
 -10   2  14        0.02       -2.46      3.17 o 
  -9   2  14       27.57       27.98      3.83 o 
  -8   2  14        1.69       -1.97      2.32 o 
  -7   2  14        1.79       -1.22      2.40 o 
  -6   2  14       17.58       12.60      3.21 o 
  -5   2  14      712.23      715.49     18.40 o 
  -4   2  14       93.52       92.88      4.47 o 
  -3   2  14       14.49       16.17      2.60 o 
  -2   2  14        2.70        3.43      2.40 o 
  -1   2  14       22.68       19.93      3.37 o 
   0   2  14       30.07       34.02      4.12 o 
   1   2  14      182.49      177.96      7.61 o 
   2   2  14       14.42        9.97      3.46 o 
   3   2  14        1.09       -1.59      2.73 o 
   4   2  14        4.16        1.19      4.00 o 
   5   2  14        0.11       -0.97      3.76 o 
   6   2  14        0.02       -1.00      4.42 o 
 -12   3  14        1.71       -3.16      3.46 o 
 -11   3  14        0.02       -3.09      3.77 o 
 -10   3  14       87.85       88.42      7.44 o 
  -9   3  14      133.99      144.48     12.41 o 
  -8   3  14      108.75      112.30      5.64 o 
  -7   3  14      129.54      120.17      5.80 o 
  -6   3  14      155.73      150.27      5.64 o 
  -5   3  14      168.79      160.48      5.90 o 
  -4   3  14      352.50      310.75      9.50 o 
  -3   3  14        1.00       -0.86      2.47 o 
  -2   3  14        1.78        1.58      2.53 o 
  -1   3  14       69.26       84.80      5.47 o 
   0   3  14      136.64      143.11      6.65 o 
   1   3  14       96.23       97.32      5.78 o 
   2   3  14       27.88       23.75      4.85 o 
   3   3  14        9.41        7.56      4.48 o 
   4   3  14        0.27       -3.63      3.63 o 
   5   3  14        0.10       -0.43      7.43 o 
 -11   4  14       24.95       22.81      4.99 o 
 -10   4  14        2.38        0.86      4.01 o 
  -9   4  14        1.18        3.19      4.11 o 
  -8   4  14       23.20       11.47      4.00 o 
  -7   4  14        1.08       -0.34      2.83 o 
  -6   4  14        0.36       -0.69      2.39 o 
  -5   4  14       93.22       94.81      5.21 o 
  -4   4  14      238.16      228.18     11.15 o 
  -3   4  14       10.87        6.47      3.08 o 
  -2   4  14       14.97       16.67      3.45 o 
  -1   4  14       23.45       30.10      4.02 o 
   0   4  14        6.04        7.29      3.21 o 
   1   4  14      125.01      124.56      8.18 o 
   2   4  14       16.96       26.84      5.61 o 
   3   4  14        6.51        4.37      4.37 o 
   4   4  14        0.24       -3.81      3.81 o 
  -9   5  14       26.12       24.45      5.27 o 
  -8   5  14       40.17       41.55      7.11 o 
  -7   5  14       29.02       31.98      5.84 o 
  -6   5  14       46.41       59.87      5.44 o 
  -5   5  14       25.25       32.34      3.76 o 
  -4   5  14       60.04       58.14      4.75 o 
  -3   5  14       16.87       19.67      3.77 o 
  -2   5  14        0.25       -1.54      2.78 o 
  -1   5  14        8.23        4.41      3.17 o 
   0   5  14       31.98       44.17      6.30 o 
   1   5  14       20.04       22.71      5.61 o 
   2   5  14       45.53       40.03     12.49 o 
  -6   6  14       23.43       35.30      6.13 o 
  -5   6  14        6.25        6.67      4.51 o 
  -4   6  14       10.36       10.51      4.11 o 
  -3   6  14        0.48       -0.57      3.41 o 
  -2   6  14        0.35       -2.23      3.09 o 
  -1   6  14        2.07        3.98      4.21 o 
   0   6  14        0.31        0.15      4.15 o 
 -12   1  15        0.21       -2.62      5.51 o 
 -11   1  15        4.01        9.29      4.12 o 
 -10   1  15        1.22       -2.16      3.74 o 
  -9   1  15        2.52        4.42      3.55 o 
  -8   1  15       12.83       12.60      4.08 o 
  -7   1  15        0.00       -2.89      2.89 o 
  -6   1  15       34.55       30.41      5.35 o 
  -5   1  15       12.83       18.81      4.64 o 
  -4   1  15       75.70       84.24      7.30 o 
  -3   1  15       27.59       32.76      5.24 o 
  -2   1  15        4.93        1.50      2.52 o 
  -1   1  15       22.40       16.09      3.27 o 
   0   1  15        5.12        6.05      3.07 o 
   1   1  15       25.58       33.32      4.23 o 
   2   1  15       19.21       18.77      3.78 o 
   3   1  15        3.39        2.51      2.86 o 
   4   1  15        0.36       -2.68      2.68 o 
   5   1  15        0.94       -0.78      3.84 o 
 -12   2  15        0.82        0.96      6.42 o 
 -11   2  15       39.94       48.30      9.20 o 
 -10   2  15        0.13       -0.70      4.39 o 
  -9   2  15       29.26       41.46      5.78 o 
  -8   2  15       21.94       25.78      4.85 o 
  -7   2  15        0.56       -2.93      2.93 o 
  -6   2  15       27.58       27.80      5.22 o 
  -5   2  15       81.90       97.85      7.01 o 
  -4   2  15       19.05       15.59      3.35 o 
  -3   2  15        0.10        0.18      2.57 o 
  -2   2  15       16.26       13.00      3.20 o 
  -1   2  15       12.72        6.05      2.79 o 
   0   2  15        2.62        0.40      2.87 o 
   1   2  15        1.73       -0.01      3.04 o 
   2   2  15        1.34       -2.72      2.72 o 
   3   2  15        5.01        2.20      3.17 o 
   4   2  15       13.07       13.09      4.82 o 
   5   2  15        0.00       -0.71      4.01 o 
 -11   3  15        6.82        4.40      3.80 o 
 -10   3  15        4.57        4.19      4.84 o 
  -9   3  15        7.28        4.45      4.18 o 
  -8   3  15       14.32       11.07      3.34 o 
  -7   3  15        0.17       -2.30      2.69 o 
  -6   3  15       11.99        6.60      2.79 o 
  -5   3  15       52.21       47.30      4.05 o 
  -4   3  15      153.30      155.82      6.22 o 
  -3   3  15       40.57       45.10      4.68 o 
  -2   3  15       16.34       14.14      3.63 o 
  -1   3  15       18.07       20.49      3.66 o 
   0   3  15        0.04       -2.73      2.73 o 
   1   3  15       56.69       61.23      5.55 o 
   2   3  15       37.40       42.23      6.23 o 
   3   3  15        7.86        7.22      4.45 o 
   4   3  15        0.06       -3.08      5.54 o 
 -10   4  15        0.02       -3.46      3.46 o 
  -9   4  15        1.21       -3.29      3.29 o 
  -8   4  15        0.07       -0.88      3.54 o 
  -7   4  15        0.99       -1.06      3.07 o 
  -6   4  15        0.92       -1.43      2.47 o 
  -5   4  15        6.85        7.97      2.84 o 
  -4   4  15       16.85       28.15      4.11 o 
  -3   4  15       37.34       36.72      4.34 o 
  -2   4  15       13.31       10.70      3.39 o 
  -1   4  15        0.01       -1.75      2.67 o 
   0   4  15        1.95        0.44      2.94 o 
   1   4  15        0.22       -1.12      3.79 o 
   2   4  15       28.43       30.27      7.27 o 
   3   4  15        7.39       11.58      5.18 o 
  -8   5  15        0.01       -3.51      4.02 o 
  -7   5  15       12.11        6.97      4.44 o 
  -6   5  15       56.55       85.12      6.62 o 
  -5   5  15        8.38        5.83      3.08 o 
  -4   5  15        0.71       -1.47      2.72 o 
  -3   5  15       15.66       14.09      3.75 o 
  -2   5  15        7.46        5.35      3.39 o 
  -1   5  15        3.16        1.88      3.17 o 
   0   5  15        0.05       -3.84      4.02 o 
   1   5  15        0.07       -3.83      3.93 o 
 -12   0  16       11.12       -2.25      5.88 o 
 -11   0  16       20.59       24.82      6.90 o 
 -10   0  16       14.37        7.27      6.20 o 
  -9   0  16       27.19       20.16      6.79 o 
  -8   0  16       48.34       67.76     10.00 o 
  -7   0  16       12.47        6.20      5.94 o 
  -6   0  16        6.94       -2.83      5.56 o 
  -5   0  16     1154.23     1114.38     48.78 o 
  -4   0  16      423.32      440.01     23.80 o 
  -3   0  16      191.93      186.76     13.85 o 
  -2   0  16        1.72       -2.51      4.49 o 
  -1   0  16       11.31        3.00      5.78 o 
   0   0  16      289.01      283.25     18.08 o 
   1   0  16      273.66      260.41     11.71 o 
   2   0  16       20.23       14.78      4.41 o 
   3   0  16       14.09       20.54      4.92 o 
   4   0  16        6.65        2.62      4.04 o 
 -12   1  16        7.90        5.78      6.04 o 
 -11   1  16       51.59       70.99      7.30 o 
 -10   1  16       16.84       12.43      4.43 o 
  -9   1  16       37.61       46.77     10.19 o 
  -8   1  16       19.48       18.43      8.69 o 
  -7   1  16        5.14       -0.14      3.49 o 
  -6   1  16      245.45      286.07     12.71 o 
  -5   1  16       37.24       35.30      5.79 o 
  -4   1  16       40.32       39.63      6.93 o 
  -3   1  16       26.29       14.61      4.40 o 
  -2   1  16       74.19       79.98      5.87 o 
  -1   1  16       27.09       17.23      3.67 o 
   0   1  16       12.96        7.84      3.23 o 
   1   1  16        6.67        0.39      2.90 o 
   2   1  16       47.51       46.91      5.43 o 
   3   1  16        1.76        1.48      3.11 o 
   4   1  16        3.18        2.46      4.14 o 
 -11   2  16       12.03        7.33      6.10 o 
 -10   2  16        1.57       -2.01      3.71 o 
  -9   2  16        0.50        0.87      3.83 o 
  -8   2  16       12.93       12.91      5.64 o 
  -7   2  16       13.94       18.77      4.69 o 
  -6   2  16      124.64      137.69      9.25 o 
  -5   2  16      539.69      506.37     18.55 o 
  -4   2  16      103.61       92.34      5.35 o 
  -3   2  16       67.30       59.90      5.15 o 
  -2   2  16       19.93       17.22      3.64 o 
  -1   2  16       26.82       34.17      4.61 o 
   0   2  16      158.10      143.90      7.00 o 
   1   2  16       51.56       40.62      4.81 o 
   2   2  16        1.09       -2.89      2.89 o 
   3   2  16        0.16       -1.10      3.99 o 
   4   2  16        3.98        2.56      4.40 o 
 -10   3  16        1.87       -0.75      5.56 o 
  -9   3  16        0.09       -2.98      3.46 o 
  -8   3  16        1.10       -0.36      2.96 o 
  -7   3  16        3.25        5.14      3.98 o 
  -6   3  16        0.42        2.32      3.51 o 
  -5   3  16        6.19        7.87      3.06 o 
  -4   3  16       16.61       29.14      4.20 o 
  -3   3  16       33.59       37.06      4.52 o 
  -2   3  16        8.47        8.89      3.40 o 
  -1   3  16        2.50        1.33      2.72 o 
   0   3  16        8.41        3.53      3.35 o 
   1   3  16        0.42       -2.92      2.92 o 
   2   3  16        3.94       -1.88      3.79 o 
   3   3  16        0.11       -1.84      4.22 o 
  -9   4  16        0.85       -3.65      3.65 o 
  -8   4  16        0.14       -3.58      3.58 o 
  -7   4  16       25.91       22.83      4.54 o 
  -6   4  16      196.15      206.54      7.36 o 
  -5   4  16      126.55      118.64      5.58 o 
  -4   4  16       30.22       39.45      4.08 o 
  -3   4  16       11.16        5.79      4.82 o 
  -2   4  16       11.02        8.02      3.35 o 
  -1   4  16       23.35       28.78      4.36 o 
   0   4  16       32.88       33.58      4.56 o 
   1   4  16       21.82       15.72      5.13 o 
  -7   5  16        3.37        6.58      5.08 o 
  -6   5  16        0.16        0.02      3.64 o 
  -5   5  16        1.10       -0.87      2.79 o 
  -4   5  16        8.07        9.74      3.23 o 
  -3   5  16       16.52       18.69      4.08 o 
  -2   5  16        9.15       14.70      4.01 o 
  -1   5  16        0.17       -2.01      3.04 o 
 -11   1  17        3.95       -3.61      4.03 o 
 -10   1  17        0.17       -2.31      3.74 o 
  -9   1  17        0.22       -3.50      3.50 o 
  -8   1  17        0.79       -3.47      3.47 o 
  -7   1  17       10.21        4.16      3.95 o 
  -6   1  17        6.17       15.11      4.69 o 
  -5   1  17        3.63        4.20      4.22 o 
  -4   1  17        4.51        8.56      4.07 o 
  -3   1  17        1.82       -0.54      4.33 o 
  -2   1  17        0.34       -0.77      3.56 o 
  -1   1  17        0.03        0.28      3.07 o 
   0   1  17        3.06        4.08      3.15 o 
   1   1  17        0.10        0.88      3.05 o 
   2   1  17        0.26        1.03      3.16 o 
   3   1  17        0.08        0.00      3.39 o 
 -10   2  17        0.01       -2.33      4.24 o 
  -9   2  17        7.82        7.34      4.33 o 
  -8   2  17       17.25       18.66      5.18 o 
  -7   2  17        3.87       -2.96      3.53 o 
  -6   2  17      144.23      156.43      9.19 o 
  -5   2  17        2.16        2.97      4.01 o 
  -4   2  17       42.89       45.46      6.22 o 
  -3   2  17       21.27       21.55      3.79 o 
  -2   2  17        1.56        0.18      2.91 o 
  -1   2  17       18.90       21.25      4.16 o 
   0   2  17        0.08       -2.48      3.00 o 
   1   2  17       12.57       18.15      4.05 o 
   2   2  17        4.57        1.33      3.18 o 
 -10   3  17        0.20       -5.46      5.46 o 
  -9   3  17        3.47        1.93      4.10 o 
  -8   3  17       19.20       26.36      5.33 o 
  -7   3  17       23.12       34.04      5.97 o 
  -6   3  17        0.44        4.61      4.11 o 
  -5   3  17        1.98        2.17      2.96 o 
  -4   3  17        2.62        1.49      2.84 o 
  -3   3  17        0.33       -1.50      2.78 o 
  -2   3  17        3.32        3.42      3.15 o 
  -1   3  17        1.78        0.68      2.91 o 
   0   3  17        5.49        1.74      3.25 o 
   1   3  17        0.34       -3.15      3.15 o 
  -8   4  17       10.67       14.49      7.01 o 
  -7   4  17        0.04        0.04      3.72 o 
  -6   4  17        7.38        6.50      3.59 o 
  -5   4  17        9.67       10.98      3.86 o 
  -4   4  17        4.74        2.94      3.29 o 
  -3   4  17        0.20       -0.88      3.05 o 
  -2   4  17        2.57        0.53      3.05 o 
  -1   4  17        0.25       -3.21      3.21 o 
   0   4  17        4.69        3.97     12.14 o 
 -10   0  18        8.04       17.17      7.49 o 
  -9   0  18        0.22       -1.71      5.13 o 
  -8   0  18        0.65        1.50      5.56 o 
  -7   0  18       36.69       32.41      8.18 o 
  -6   0  18       10.15        1.98      6.04 o 
  -5   0  18        0.32        3.21      5.62 o 
  -4   0  18        1.21       -4.44      4.44 o 
  -3   0  18       40.97       58.35     10.38 o 
  -2   0  18       22.22       34.12      8.18 o 
  -1   0  18        4.36        2.83      6.10 o 
   0   0  18       11.40       10.70      6.69 o 
   1   0  18       13.14       11.77      6.52 o 
   2   0  18       30.79       37.55      9.79 o 
 -10   1  18       19.08       32.96      5.96 o 
  -9   1  18        7.27       18.27      7.03 o 
  -8   1  18        0.20       -2.85      3.94 o 
  -7   1  18        0.60        0.41      4.41 o 
  -6   1  18       31.43       37.57     11.42 o 
  -5   1  18       11.33       15.86      5.06 o 
  -4   1  18       28.34       23.49      5.36 o 
  -3   1  18        4.02        0.13      3.64 o 
  -2   1  18        7.91        4.99     11.10 o 
  -1   1  18        0.02        0.98      2.90 o 
   0   1  18        8.50       -1.71      3.52 o 
   1   1  18       12.15       12.83      3.95 o 
  -9   2  18        0.16       -3.42      4.13 o 
  -8   2  18        2.98        0.76      4.25 o 
  -7   2  18       39.06       48.07     11.98 o 
  -6   2  18        0.02       -0.12      4.35 o 
  -5   2  18        0.43       -3.29      3.29 o 
  -4   2  18        0.09       -0.71      3.63 o 
  -3   2  18       10.01        6.26      3.35 o 
  -2   2  18       20.90       15.25      3.96 o 
  -1   2  18       21.57       26.23      4.54 o 
   0   2  18        0.75       -3.09      3.09 o 
   1   2  18        2.05        1.64      3.50 o 
  -8   3  18       38.96       55.49      6.98 o 
  -7   3  18       42.37       61.49      9.95 o 
  -6   3  18       88.78      103.41      7.69 o 
  -5   3  18        0.88       -0.17      3.10 o 
  -4   3  18        1.62        2.79      3.18 o 
  -3   3  18        0.10       -3.04      3.04 o 
  -2   3  18        4.23        0.76      3.08 o 
  -1   3  18       26.39       25.62      4.58 o 
  -5   4  18        1.59        1.05      3.21 o 
  -4   4  18        1.02       -3.04      3.04 o 
  -9   1  19        0.34       -4.19      5.62 o 
  -8   1  19       15.50       22.39      6.20 o 
  -7   1  19       12.63        4.87      5.29 o 
  -6   1  19       11.66       18.37      5.42 o 
  -5   1  19        0.42       -0.13      4.02 o 
  -4   1  19        2.24       -0.53      3.94 o 
  -3   1  19        1.13       -0.61      3.87 o 
  -2   1  19        3.11        1.05      4.29 o 
  -1   1  19        5.39        5.06      4.69 o 
   0   1  19        0.47       -0.28      4.39 o 
  -8   2  19        1.11       -1.55      4.68 o 
  -7   2  19        9.41       16.21      7.01 o 
  -6   2  19        0.02       -3.77      3.77 o 
  -5   2  19        0.12       -4.03      4.17 o 
  -4   2  19        4.60        0.93      4.36 o 
  -3   2  19        2.63        4.66      4.14 o 
  -2   2  19        0.42        0.94      3.58 o 
  -1   2  19        0.23       -0.30      3.44 o 
  -5   3  19        3.97        2.14      4.38 o 
  -4   3  19        0.24       -0.89      3.34 o 
  -7   0  20        1.84       11.55      7.22 o 
  -6   0  20        3.52       -1.12      6.42 o 
  -5   0  20        0.24       -5.88      5.88 o 
  -4   0  20        0.46        1.34      6.79 o 
  -3   0  20        0.03       -5.51      5.51 o 
  -6   1  20        1.51       -0.52      4.22 o 
  -5   1  20        0.90       -3.16      4.17 o 
  -4   1  20        4.00        0.29      4.18 o 
                                                 
